# Supplementary material for: 1-(5,7-Dihy­droxy-2,2-dimethylchroman-6-yl)ethanone
Source: Acta Crystallogr Sect E Struct Rep Online. 2011 Nov 23;67(Pt 12):o3412. doi: 10.1107/S1600536811047982 (PMC3239049; doi:10.1107/S1600536811047982)
Supplement: Supplementary file 1 [file e-67-o3412-sup1.cif]

##############################################################################
#                                                                            #
# This CIF contains the data in a paper accepted for publication in          #
# Acta Crystallographica Section E. It conforms to the requirements of       #
# Notes for Authors for Acta Crystallographica Section E, and has been       #
# peer reviewed under the auspices of the IUCr Commission on Journals.       #
#                                                                            #
# Full details of the Crystallographic Information File format               #
# are given in the paper "The Crystallographic Information File (CIF):       #
# a New Standard Archive File for Crystallography" by S. R. Hall, F. H.      #
# Allen and I. D. Brown [Acta Cryst. (1991), A47, 655-685].                  #
#                                                                            #
# The current version of the core CIF dictionary is obtainable from          #
# ftp://ftp.iucr.org/pub/cif_core.dic.                                       #
#                                                                            #
# Software is freely available for graphical display of the structure(s)     #
# in this CIF. For information consult the CIF software page                 #
# http://www.iucr.org/resources/cif/software.                                #
#                                                                            #
# This file may be used for bona fide research purposes within the           #
# scientific community so long as proper attribution is given to the journal # 
# article from which it was obtained.                                        #
#                                                                            #
##############################################################################
data_I
_audit_creation_method     SHELXL-97
_journal_date_recd_electronic     2011-11-02
_journal_date_accepted     2011-11-11
_journal_name_full     'Acta Crystallographica, Section E'
_journal_year     2011
_journal_volume     67
_journal_issue     12
_journal_page_first     o3412
_journal_page_last     o3412
_journal_paper_category     QO
_journal_coeditor_code     LH5372
_publ_contact_author_name     'Matthew P. Akerman'
_publ_contact_author_address
;School of Chemistry
University of KwaZulu-Natal
Private Bag X01
Scottsville
3209
Pietermaritzburg
South Africa
;
_publ_contact_author_email     akermanm@ukzn.ac.za
_publ_contact_author_fax     '+27(0)33 260 5009'
_publ_contact_author_phone     '+27(0)33 260 5293'
_publ_section_title
;
1-(5,7-Dihydroxy-2,2-dimethylchroman-6-yl)ethanone
;
loop_
    _publ_author_name
    _publ_author_address
    ' Akerman, Matthew P.'
;School of Chemistry
University of KwaZulu-Natal
Private Bag X01
Scottsville
3209
Pietermaritzburg
South Africa
;
    'Mkhize, Zimbili'
;School of Chemistry
University of KwaZulu-Natal
Private Bag X01
Scottsville
3209
Pietermaritzburg
South Africa
;
    'van Heerden, Fanie R.'
;School of Chemistry
University of KwaZulu-Natal
Private Bag X01
Scottsville
3209
Pietermaritzburg
South Africa
;
_chemical_name_systematic
;
1-(5,7-Dihydroxy-2,2-dimethylchroman-6-yl)ethanone
;
_chemical_name_common     ?
_chemical_formula_moiety     'C13 H16 O4'
_chemical_formula_sum     'C13 H16 O4'
_chemical_formula_iupac     'C13 H16 O4'
_chemical_formula_weight     236.263
_chemical_melting_point     ?
_symmetry_cell_setting     tetragonal
_symmetry_space_group_name_H-M     'P 41 21 2'
_symmetry_space_group_name_Hall     'P 4abw 2nw'
loop_
    _symmetry_equiv_pos_as_xyz
    'x, y, z'
    '-x, -y, z+1/2'
    '-y+1/2, x+1/2, z+1/4'
    'y+1/2, -x+1/2, z+3/4'
    '-x+1/2, y+1/2, -z+1/4'
    'x+1/2, -y+1/2, -z+3/4'
    'y, x, -z'
    '-y, -x, -z+1/2'
_cell_length_a     10.5677(2)
_cell_length_b     10.5677(2)
_cell_length_c     21.4244(5)
_cell_angle_alpha     90.00
_cell_angle_beta     90.00
_cell_angle_gamma     90.00
_cell_volume     2392.60(10)
_cell_formula_units_Z     8
_cell_measurement_reflns_used     2366
_cell_measurement_theta_min     2.9
_cell_measurement_theta_max     26.03
_cell_measurement_temperature     298(2)
_exptl_crystal_description     needle
_exptl_crystal_colour     colourless
_exptl_crystal_size_max     0.6
_exptl_crystal_size_mid     0.4
_exptl_crystal_size_min     0.4
_exptl_crystal_density_diffrn     1.312
_exptl_crystal_density_meas     ?
_exptl_crystal_density_method     'not measured'
_exptl_crystal_F_000     1008
_exptl_absorpt_coefficient_mu     0.097
_exptl_absorpt_correction_type     multi-scan
_exptl_absorpt_process_details     '(SORTAV; Blessing, 1995)'
_exptl_absorpt_correction_T_min     0.955
_exptl_absorpt_correction_T_max     0.962
_exptl_special_details
;
^1^H NMR (400 MHz, CD~3~OD) 1.31
(2<i>x</i> 3H, <i>s</i>, C(CH~3~)~2~), 1.78 (2<i>H</i>, <i>t, J</i> = 6.7 Hz,
CH~2~), 2.55 (2<i>H</i>, <i>t, J</i> = 6.7 Hz, CH~2~), 2.62 (3<i>H</i>,
<i>s</i>, COCH~3~), 5.77 (1<i>H</i>, <i>s</i>, ArH); ^13^C NMR 15.6
(C(CH~3~)~2~), 25.6 (2 \\times CH~2~), 31.3 (C(CH~3~)~2~), 31.8 (COCH~3~),
75.3 (C(CH~3~)~2~, 94.5 (C-5), 99.9 (C-1), 104.2 (C-3), 160.0, 160.9, 163.3
(C-2,4,6), 203.4 (COCH~3~); ESITOFMS, <i>m/z</i> 259.0945 [<i>M</i>+Na]^+^
(calc. for C~13~H~16~NaO~4~ 259.0946); IR (KBr) \u 2961 2918 2872 1654 1611
1433 1159 cm^-1^.
;
_diffrn_ambient_temperature     298(2)
_diffrn_radiation_type     MoK\a
_diffrn_radiation_wavelength     0.71073
_diffrn_radiation_source     'fine-focus sealed tube'
_diffrn_radiation_monochromator     graphite
_diffrn_measurement_device_type     'Oxford Diffraction Xcalibur 2 CCD'
_diffrn_measurement_method     '\w scans at fixed theta angles'
_diffrn_detector_area_resol_mean     8.4190
_diffrn_reflns_number     26011
_diffrn_reflns_av_R_equivalents     0.0471
_diffrn_reflns_av_sigmaI/netI     0.0181
_diffrn_reflns_theta_min     2.89
_diffrn_reflns_theta_max     26.03
_diffrn_reflns_theta_full     26.02
_diffrn_measured_fraction_theta_max     0.998
_diffrn_measured_fraction_theta_full     0.998
_diffrn_reflns_limit_h_min     -13
_diffrn_reflns_limit_h_max     13
_diffrn_reflns_limit_k_min     -13
_diffrn_reflns_limit_k_max     13
_diffrn_reflns_limit_l_min     -26
_diffrn_reflns_limit_l_max     26
_diffrn_standards_number     0
_diffrn_standards_interval_count     0
_diffrn_standards_interval_time     0
_diffrn_standards_decay_%     0
_refine_special_details
;
Refinement of <i>F</i>^2^ against ALL reflections. The weighted <i>R</i>-factor
<i>wR</i> and goodness of fit <i>S</i> are based on <i>F</i>^2^, conventional
<i>R</i>-factors <i>R</i> are based on <i>F</i>, with <i>F</i> set to zero for
negative <i>F</i>^2^. The threshold expression of <i>F</i>^2^ >
2\s(<i>F</i>^2^) is used only for calculating <i>R</i>-factors(gt) <i>etc</i>.
and is not relevant to the choice of reflections for refinement.
<i>R</i>-factors based on <i>F</i>^2^ are statistically about twice as large
as those based on <i>F</i>, and <i>R</i>- factors based on ALL data will be
even larger.
;
_reflns_number_total     2366
_reflns_number_gt     2046
_reflns_threshold_expression     I>2\s(I)
_refine_ls_structure_factor_coef     Fsqd
_refine_ls_matrix_type     full
_refine_ls_R_factor_all     0.0379
_refine_ls_R_factor_gt     0.0322
_refine_ls_wR_factor_gt     0.0889
_refine_ls_wR_factor_ref     0.0913
_refine_ls_goodness_of_fit_ref     1.077
_refine_ls_restrained_S_all     1.077
_refine_ls_number_reflns     2366
_refine_ls_number_parameters     166
_refine_ls_number_restraints     0
_refine_ls_hydrogen_treatment     mixed
_refine_ls_weighting_scheme     calc
_refine_ls_weighting_details
         'calc w=1/[\s^2^(Fo^2^)+(0.0593P)^2^+0.0612P] where P=(Fo^2^+2Fc^2^)/3'
_atom_sites_solution_hydrogens     geom
_atom_sites_solution_primary     direct
_atom_sites_solution_secondary     difmap
_refine_ls_shift/su_max     0.001
_refine_ls_shift/su_mean     0.000
_refine_diff_density_max     0.124
_refine_diff_density_min     -0.106
_refine_ls_extinction_method     SHELXL
_refine_ls_extinction_coef     0.0094(18)
_refine_ls_extinction_expression
                                    Fc^*^=kFc[1+0.001xFc^2^\l^3^/sin(2\q)]^-1/4^
_refine_ls_abs_structure_details     'Flack (1983), 931  Friedel pairs'
_refine_ls_abs_structure_Flack     0.7(11)
loop_
    _atom_type_symbol
    _atom_type_description
    _atom_type_scat_dispersion_real
    _atom_type_scat_dispersion_imag
    _atom_type_scat_source
    C C 0.0033 0.0016 'International Tables Vol C Tables 4.2.6.8 and 6.1.1.4'
    H H 0.0000 0.0000 'International Tables Vol C Tables 4.2.6.8 and 6.1.1.4'
    O O 0.0106 0.0060 'International Tables Vol C Tables 4.2.6.8 and 6.1.1.4'
_computing_data_collection     'CrysAlis CCD  (Oxford Diffraction, 2008)'
_computing_cell_refinement     'CrysAlis CCD  (Oxford Diffraction, 2008)'
_computing_data_reduction     'CrysAlis RED  (Oxford Diffraction, 2008)'
_computing_structure_solution     'SHELXS97 (Sheldrick, 2008)'
_computing_structure_refinement     'SHELXL97 (Sheldrick, 2008)'
_computing_molecular_graphics     'WinGX (Farrugia, 1999)'
_computing_publication_material     'publCIF (Westrip, 2010)'
loop_
    _atom_site_type_symbol
    _atom_site_label
    _atom_site_fract_x
    _atom_site_fract_y
    _atom_site_fract_z
    _atom_site_U_iso_or_equiv
    _atom_site_adp_type
    _atom_site_calc_flag
    _atom_site_refinement_flags
    _atom_site_occupancy
    _atom_site_symmetry_multiplicity
    _atom_site_disorder_assembly
    _atom_site_disorder_group
    H H102 1.1657(18) 0.6538(18) 0.1786(9) 0.064(5) Uiso d . 1 1 . .
    H H103 0.794(2) 0.877(2) 0.3250(10) 0.075(7) Uiso d . 1 1 . .
    O O1 0.94129(10) 0.98280(11) 0.09038(5) 0.0540(3) Uani d . 1 1 . .
    O O2 1.11831(12) 0.66838(11) 0.21655(5) 0.0563(3) Uani d . 1 1 . .
    C C9 0.93675(14) 0.92341(14) 0.14598(6) 0.0410(3) Uani d . 1 1 . .
    O O3 0.77624(12) 0.92148(12) 0.29235(6) 0.0619(3) Uani d . 1 1 . .
    C C7 1.03346(13) 0.76254(13) 0.20884(7) 0.0390(3) Uani d . 1 1 . .
    O O4 0.87361(12) 0.75511(12) 0.36008(5) 0.0611(4) Uani d . 1 1 . .
    C C8 1.02635(13) 0.82754(14) 0.15389(7) 0.0403(3) Uani d . 1 1 . .
    H H8 1.0815 0.8079 0.1215 0.048 Uiso calc R 1 1 . .
    C C4 0.85141(14) 0.95417(14) 0.19248(7) 0.0452(3) Uani d . 1 1 . .
    C C6 0.95010(13) 0.79073(13) 0.25928(6) 0.0397(3) Uani d . 1 1 . .
    C C12 0.95429(15) 0.72843(14) 0.31906(7) 0.0468(4) Uani d . 1 1 . .
    C C5 0.86024(13) 0.88832(13) 0.24823(7) 0.0427(3) Uani d . 1 1 . .
    C C1 0.83994(17) 1.07167(15) 0.07346(8) 0.0553(4) Uani d . 1 1 . .
    C C2 0.79788(18) 1.14369(17) 0.12997(8) 0.0657(5) Uani d . 1 1 . .
    H H2A 0.7282 1.1988 0.1186 0.079 Uiso calc R 1 1 . .
    H H2B 0.8670 1.1966 0.1444 0.079 Uiso calc R 1 1 . .
    C C3 0.75608(18) 1.05776(18) 0.18283(9) 0.0670(5) Uani d . 1 1 . .
    H H3A 0.7474 1.1067 0.2209 0.080 Uiso calc R 1 1 . .
    H H3B 0.6743 1.0211 0.1730 0.080 Uiso calc R 1 1 . .
    C C13 1.0503(2) 0.6319(2) 0.33569(9) 0.0717(6) Uani d . 1 1 . .
    H H13A 1.0384 0.6062 0.3783 0.108 Uiso calc R 1 1 . .
    H H13B 1.1334 0.6671 0.3308 0.108 Uiso calc R 1 1 . .
    H H13C 1.0412 0.5598 0.3088 0.108 Uiso calc R 1 1 . .
    C C10 0.9031(2) 1.15856(19) 0.02626(9) 0.0774(6) Uani d . 1 1 . .
    H H10A 0.9746 1.1991 0.0453 0.116 Uiso calc R 1 1 . .
    H H10B 0.8437 1.2216 0.0127 0.116 Uiso calc R 1 1 . .
    H H10C 0.9307 1.1098 -0.0090 0.116 Uiso calc R 1 1 . .
    C C11 0.7364(2) 0.9942(2) 0.04359(11) 0.0801(6) Uani d . 1 1 . .
    H H11A 0.7687 0.9537 0.0068 0.120 Uiso calc R 1 1 . .
    H H11B 0.6672 1.0485 0.0325 0.120 Uiso calc R 1 1 . .
    H H11C 0.7076 0.9311 0.0725 0.120 Uiso calc R 1 1 . .
loop_
    _atom_site_aniso_label
    _atom_site_aniso_U_11
    _atom_site_aniso_U_22
    _atom_site_aniso_U_33
    _atom_site_aniso_U_12
    _atom_site_aniso_U_13
    _atom_site_aniso_U_23
    O1 0.0605(7) 0.0550(7) 0.0466(6) 0.0166(5) -0.0064(5) 0.0060(5)
    O2 0.0642(7) 0.0578(7) 0.0469(6) 0.0220(6) 0.0037(5) 0.0064(5)
    C9 0.0420(8) 0.0391(8) 0.0418(7) 0.0004(6) -0.0102(6) -0.0035(6)
    O3 0.0626(7) 0.0610(8) 0.0621(8) 0.0078(6) 0.0188(7) -0.0060(6)
    C7 0.0381(7) 0.0363(7) 0.0427(7) 0.0005(6) -0.0055(6) -0.0035(6)
    O4 0.0725(8) 0.0614(7) 0.0495(6) -0.0088(6) 0.0142(6) 0.0021(5)
    C8 0.0384(7) 0.0433(8) 0.0393(7) 0.0037(6) -0.0016(5) -0.0030(6)
    C4 0.0408(8) 0.0400(8) 0.0548(8) 0.0043(6) -0.0045(7) -0.0072(6)
    C6 0.0425(8) 0.0359(7) 0.0406(7) -0.0070(6) -0.0024(6) -0.0052(6)
    C12 0.0533(9) 0.0437(8) 0.0433(8) -0.0129(7) -0.0015(7) -0.0023(7)
    C5 0.0388(8) 0.0403(7) 0.0492(8) -0.0038(6) 0.0028(6) -0.0100(6)
    C1 0.0624(10) 0.0412(8) 0.0622(10) 0.0110(7) -0.0207(8) 0.0042(7)
    C2 0.0660(11) 0.0489(9) 0.0822(12) 0.0191(9) -0.0169(10) -0.0018(9)
    C3 0.0609(11) 0.0643(11) 0.0758(12) 0.0237(9) -0.0025(9) -0.0044(9)
    C13 0.0795(13) 0.0825(14) 0.0532(10) 0.0105(10) 0.0037(9) 0.0208(9)
    C10 0.0952(15) 0.0560(11) 0.0811(13) 0.0109(11) -0.0145(11) 0.0178(10)
    C11 0.0806(14) 0.0621(11) 0.0975(15) 0.0070(11) -0.0408(12) -0.0017(11)
_geom_special_details
;
All s.u.'s (except the s.u. in the dihedral angle between two l.s. planes) are
estimated using the full covariance matrix. The cell s.u.'s are taken into
account individually in the estimation of s.u.'s in distances, angles and
torsion angles; correlations between s.u.'s in cell parameters are only used
when they are defined by crystal symmetry. An approximate (isotropic)
treatment of cell s.u.'s is used for estimating s.u.'s involving l.s. planes.
;
loop_
    _geom_bond_atom_site_label_1
    _geom_bond_atom_site_label_2
    _geom_bond_site_symmetry_2
    _geom_bond_distance
    _geom_bond_publ_flag
    O1 C9 . 1.3471(18) ?
    O1 C1 . 1.4699(18) ?
    O2 C7 . 1.3496(17) ?
    O2 H102 . 0.97(2) ?
    C9 C4 . 1.383(2) ?
    C9 C8 . 1.397(2) ?
    O3 C5 . 1.3432(18) ?
    O3 H103 . 0.86(2) ?
    C7 C8 . 1.365(2) ?
    C7 C6 . 1.426(2) ?
    O4 C12 . 1.2566(19) ?
    C8 H8 . 0.9300 ?
    C4 C5 . 1.386(2) ?
    C4 C3 . 1.502(2) ?
    C6 C5 . 1.422(2) ?
    C6 C12 . 1.441(2) ?
    C12 C13 . 1.482(2) ?
    C1 C2 . 1.497(2) ?
    C1 C11 . 1.509(3) ?
    C1 C10 . 1.520(3) ?
    C2 C3 . 1.517(3) ?
    C2 H2A . 0.9700 ?
    C2 H2B . 0.9700 ?
    C3 H3A . 0.9700 ?
    C3 H3B . 0.9700 ?
    C13 H13A . 0.9600 ?
    C13 H13B . 0.9600 ?
    C13 H13C . 0.9600 ?
    C10 H10A . 0.9600 ?
    C10 H10B . 0.9600 ?
    C10 H10C . 0.9600 ?
    C11 H11A . 0.9600 ?
    C11 H11B . 0.9600 ?
    C11 H11C . 0.9600 ?
loop_
    _geom_angle_atom_site_label_1
    _geom_angle_atom_site_label_2
    _geom_angle_atom_site_label_3
    _geom_angle_site_symmetry_1
    _geom_angle_site_symmetry_3
    _geom_angle
    _geom_angle_publ_flag
    C9 O1 C1 . . 119.33(12) ?
    C7 O2 H102 . . 111.0(11) ?
    O1 C9 C4 . . 123.42(14) ?
    O1 C9 C8 . . 114.90(12) ?
    C4 C9 C8 . . 121.68(13) ?
    C5 O3 H103 . . 106.8(14) ?
    O2 C7 C8 . . 120.88(13) ?
    O2 C7 C6 . . 118.15(13) ?
    C8 C7 C6 . . 120.97(13) ?
    C7 C8 C9 . . 120.46(13) ?
    C7 C8 H8 . . 119.8 ?
    C9 C8 H8 . . 119.8 ?
    C9 C4 C5 . . 117.34(13) ?
    C9 C4 C3 . . 120.64(15) ?
    C5 C4 C3 . . 121.99(14) ?
    C5 C6 C7 . . 115.98(13) ?
    C5 C6 C12 . . 120.00(13) ?
    C7 C6 C12 . . 124.01(13) ?
    O4 C12 C6 . . 119.89(15) ?
    O4 C12 C13 . . 116.79(14) ?
    C6 C12 C13 . . 123.32(14) ?
    O3 C5 C4 . . 115.54(14) ?
    O3 C5 C6 . . 120.90(14) ?
    C4 C5 C6 . . 123.56(13) ?
    O1 C1 C2 . . 109.98(12) ?
    O1 C1 C11 . . 106.62(13) ?
    C2 C1 C11 . . 113.80(18) ?
    O1 C1 C10 . . 103.32(15) ?
    C2 C1 C10 . . 111.17(15) ?
    C11 C1 C10 . . 111.33(16) ?
    C1 C2 C3 . . 112.68(15) ?
    C1 C2 H2A . . 109.1 ?
    C3 C2 H2A . . 109.1 ?
    C1 C2 H2B . . 109.1 ?
    C3 C2 H2B . . 109.1 ?
    H2A C2 H2B . . 107.8 ?
    C4 C3 C2 . . 110.10(15) ?
    C4 C3 H3A . . 109.6 ?
    C2 C3 H3A . . 109.6 ?
    C4 C3 H3B . . 109.6 ?
    C2 C3 H3B . . 109.6 ?
    H3A C3 H3B . . 108.2 ?
    C12 C13 H13A . . 109.5 ?
    C12 C13 H13B . . 109.5 ?
    H13A C13 H13B . . 109.5 ?
    C12 C13 H13C . . 109.5 ?
    H13A C13 H13C . . 109.5 ?
    H13B C13 H13C . . 109.5 ?
    C1 C10 H10A . . 109.5 ?
    C1 C10 H10B . . 109.5 ?
    H10A C10 H10B . . 109.5 ?
    C1 C10 H10C . . 109.5 ?
    H10A C10 H10C . . 109.5 ?
    H10B C10 H10C . . 109.5 ?
    C1 C11 H11A . . 109.5 ?
    C1 C11 H11B . . 109.5 ?
    H11A C11 H11B . . 109.5 ?
    C1 C11 H11C . . 109.5 ?
    H11A C11 H11C . . 109.5 ?
    H11B C11 H11C . . 109.5 ?
loop_
    _geom_torsion_atom_site_label_1
    _geom_torsion_atom_site_label_2
    _geom_torsion_atom_site_label_3
    _geom_torsion_atom_site_label_4
    _geom_torsion_site_symmetry_1
    _geom_torsion_site_symmetry_2
    _geom_torsion_site_symmetry_3
    _geom_torsion_site_symmetry_4
    _geom_torsion
    _geom_torsion_publ_flag
    C1 O1 C9 C4 . . . . -9.6(2) ?
    C1 O1 C9 C8 . . . . 170.94(13) ?
    O2 C7 C8 C9 . . . . 178.90(13) ?
    C6 C7 C8 C9 . . . . 0.0(2) ?
    O1 C9 C8 C7 . . . . 178.31(12) ?
    C4 C9 C8 C7 . . . . -1.2(2) ?
    O1 C9 C4 C5 . . . . -177.76(13) ?
    C8 C9 C4 C5 . . . . 1.7(2) ?
    O1 C9 C4 C3 . . . . 0.5(2) ?
    C8 C9 C4 C3 . . . . 179.93(15) ?
    O2 C7 C6 C5 . . . . -178.34(12) ?
    C8 C7 C6 C5 . . . . 0.6(2) ?
    O2 C7 C6 C12 . . . . 2.7(2) ?
    C8 C7 C6 C12 . . . . -178.32(13) ?
    C5 C6 C12 O4 . . . . 4.3(2) ?
    C7 C6 C12 O4 . . . . -176.84(14) ?
    C5 C6 C12 C13 . . . . -175.88(16) ?
    C7 C6 C12 C13 . . . . 3.0(2) ?
    C9 C4 C5 O3 . . . . 179.59(12) ?
    C3 C4 C5 O3 . . . . 1.4(2) ?
    C9 C4 C5 C6 . . . . -1.1(2) ?
    C3 C4 C5 C6 . . . . -179.29(14) ?
    C7 C6 C5 O3 . . . . 179.24(13) ?
    C12 C6 C5 O3 . . . . -1.8(2) ?
    C7 C6 C5 C4 . . . . 0.0(2) ?
    C12 C6 C5 C4 . . . . 178.93(13) ?
    C9 O1 C1 C2 . . . . 36.82(19) ?
    C9 O1 C1 C11 . . . . -87.00(18) ?
    C9 O1 C1 C10 . . . . 155.56(14) ?
    O1 C1 C2 C3 . . . . -55.9(2) ?
    C11 C1 C2 C3 . . . . 63.6(2) ?
    C10 C1 C2 C3 . . . . -169.70(14) ?
    C9 C4 C3 C2 . . . . -19.4(2) ?
    C5 C4 C3 C2 . . . . 158.76(15) ?
    C1 C2 C3 C4 . . . . 47.0(2) ?
loop_
    _geom_hbond_atom_site_label_D
    _geom_hbond_atom_site_label_H
    _geom_hbond_atom_site_label_A
    _geom_hbond_site_symmetry_A
    _geom_hbond_distance_DH
    _geom_hbond_distance_HA
    _geom_hbond_distance_DA
    _geom_hbond_angle_DHA
    _geom_hbond_publ_flag
    O2 H102 O4 4_564 0.97(2) 1.77(2) 2.737(2) 179.0(10)
                                                     yes
    O3 H103 O4 1_555 0.86(2) 1.71(2) 2.501(2) 151(2) yes
loop_
    _iucr_refine_instructions_details
;
TITL ZM_53_2r_rt_t52 in P4(1)2(1)2
CELL  0.71073  10.5677  10.5677  21.4244   90.000   90.000   90.000
ZERR    16.00   0.0002   0.0002   0.0005    0.000    0.000    0.000
LATT  -1
SYMM  - X, - Y, 1/2 + Z
SYMM  1/2 - Y, 1/2 + X, 1/4 + Z
SYMM  1/2 + Y, 1/2 - X, 3/4 + Z
SYMM  1/2 - X, 1/2 + Y, 1/4 - Z
SYMM  1/2 + X, 1/2 - Y, 3/4 - Z
SYMM    Y,   X, - Z
SYMM  - Y, - X, 1/2 - Z
SFAC  C    H    O
UNIT  104  128  32
MERG   2
EXTI    0.00939
FMAP   2
PLAN    5
ACTA    50.00
HTAB    2.00000
BOND   $H
CONF
WGHT     0.05920     0.06120
L.S.   4
TEMP    25.00
FVAR     5.57097
H102  2    1.165702    0.653753    0.178611    11.00000    0.06410
H103  2    0.793640    0.877187    0.324981    11.00000    0.07456
MOLE    1
O1    3    0.941290    0.982797    0.090384    11.00000    0.06047    0.05500 =
        0.04662    0.00602   -0.00640    0.01660
O2    3    1.118307    0.668379    0.216549    11.00000    0.06421    0.05775 =
        0.04688    0.00638    0.00371    0.02204
C9    1    0.936752    0.923413    0.145978    11.00000    0.04201    0.03913 =
        0.04181   -0.00350   -0.01020    0.00044
O3    3    0.776239    0.921478    0.292353    11.00000    0.06257    0.06097 =
        0.06207   -0.00598    0.01878    0.00776
C7    1    1.033464    0.762544    0.208838    11.00000    0.03813    0.03628 =
        0.04265   -0.00346   -0.00548    0.00051
O4    3    0.873607    0.755115    0.360084    11.00000    0.07245    0.06137 =
        0.04946    0.00209    0.01417   -0.00884
C8    1    1.026350    0.827538    0.153895    11.00000    0.03838    0.04332 =
        0.03930   -0.00302   -0.00164    0.00375
AFIX   43
H8    2    1.081532    0.807863    0.121503    11.00000   -1.20000
AFIX    0
C4    1    0.851408    0.954166    0.192476    11.00000    0.04078    0.04001 =
        0.05478   -0.00719   -0.00455    0.00435
C6    1    0.950104    0.790729    0.259282    11.00000    0.04252    0.03588 =
        0.04057   -0.00521   -0.00239   -0.00704
C12   1    0.954295    0.728427    0.319063    11.00000    0.05329    0.04370 =
        0.04331   -0.00230   -0.00155   -0.01293
C5    1    0.860236    0.888316    0.248234    11.00000    0.03877    0.04027 =
        0.04916   -0.00999    0.00282   -0.00376
C1    1    0.839943    1.071673    0.073462    11.00000    0.06236    0.04122 =
        0.06220    0.00424   -0.02069    0.01104
C2    1    0.797878    1.143692    0.129969    11.00000    0.06600    0.04888 =
        0.08220   -0.00183   -0.01693    0.01914
AFIX   23
H2A   2    0.728205    1.198784    0.118551    11.00000   -1.20000
H2B   2    0.866989    1.196571    0.144374    11.00000   -1.20000
AFIX    0
C3    1    0.756084    1.057758    0.182830    11.00000    0.06091    0.06432 =
        0.07579   -0.00437   -0.00249    0.02374
AFIX   23
H3A   2    0.747417    1.106679    0.220899    11.00000   -1.20000
H3B   2    0.674335    1.021093    0.172989    11.00000   -1.20000
AFIX    0
C13   1    1.050282    0.631874    0.335693    11.00000    0.07947    0.08249 =
        0.05321    0.02081    0.00368    0.01050
AFIX  137
H13A  2    1.038415    0.606237    0.378280    11.00000   -1.50000
H13B  2    1.133434    0.667065    0.330769    11.00000   -1.50000
H13C  2    1.041164    0.559784    0.308801    11.00000   -1.50000
AFIX    0
C10   1    0.903057    1.158561    0.026263    11.00000    0.09516    0.05597 =
        0.08110    0.01784   -0.01453    0.01090
AFIX  137
H10A  2    0.974619    1.199142    0.045268    11.00000   -1.50000
H10B  2    0.843670    1.221579    0.012715    11.00000   -1.50000
H10C  2    0.930743    1.109838   -0.009004    11.00000   -1.50000
AFIX    0
C11   1    0.736433    0.994186    0.043591    11.00000    0.08056    0.06209 =
        0.09752   -0.00170   -0.04083    0.00695
AFIX  137
H11A  2    0.768666    0.953672    0.006771    11.00000   -1.50000
H11B  2    0.667187    1.048499    0.032478    11.00000   -1.50000
H11C  2    0.707588    0.931088    0.072517    11.00000   -1.50000
AFIX    0
HKLF    4
END
;
