# Supplementary material for: 1-(5,7-Dihy­droxy-2,2-dimethylchroman-6-yl)ethanone
Source: Acta Crystallogr Sect E Struct Rep Online. 2011 Nov 23;67(Pt 12):o3412. doi: 10.1107/S1600536811047982 (PMC3239049; doi:10.1107/S1600536811047982)
Supplement: Supplementary file 2 [file e-67-o3412-Isup2.hkl]

#
# h,k,l, Fc-squared, Fo-squared, sigma(Fo-squared) and status flag
#
data_I
_shelx_title ' ZM_53_2r_rt_t52 in P4(1)2(1)2'
_shelx_refln_list_code          4
_shelx_F_calc_maximum      179.36
_exptl_crystal_F_000      1008.00
_reflns_d_resolution_high  0.8097
 
loop_
 _symmetry_equiv_pos_as_xyz
 'x, y, z'
 '-x, -y, z+1/2'
 '-y+1/2, x+1/2, z+1/4'
 'y+1/2, -x+1/2, z+3/4'
 '-x+1/2, y+1/2, -z+1/4'
 'x+1/2, -y+1/2, -z+3/4'
 'y, x, -z'
 '-y, -x, -z+1/2'
 
_cell_length_a    10.5677
_cell_length_b    10.5677
_cell_length_c    21.4244
_cell_angle_alpha  90.000
_cell_angle_beta   90.000
_cell_angle_gamma  90.000
 
_shelx_F_squared_multiplier     1.000
 
loop_
 _refln_index_h
 _refln_index_k
 _refln_index_l
 _refln_F_squared_calc
 _refln_F_squared_meas
 _refln_F_squared_sigma
 _refln_observed_status
   0   2   0      248.49      254.92      4.17 o
   1   2   0      128.64      160.14      2.12 o
   2   2   0    26285.56    27691.81    307.63 o
   1   3   0      558.77      579.02      4.86 o
   2   3   0      870.84      908.22      8.90 o
   3   3   0       16.68       17.30      1.04 o
   0   4   0      135.08      143.63      3.57 o
   1   4   0      205.69      213.07      2.55 o
   2   4   0     2050.53     1995.09     10.38 o
   3   4   0       15.01       21.17      1.37 o
   4   4   0      418.57      454.17     11.16 o
   1   5   0      394.87      403.15      3.22 o
   2   5   0     3466.08     3697.28     27.59 o
   3   5   0      354.06      311.75      7.68 o
   4   5   0     1504.47     1501.83      9.01 o
   5   5   0       47.95       42.17      1.72 o
   0   6   0      786.39      800.44     10.05 o
   1   6   0        0.01        0.57      0.78 o
   2   6   0        5.79        3.78      0.77 o
   3   6   0       52.44       49.84      1.30 o
   4   6   0       17.60       16.65      0.92 o
   5   6   0        0.91        0.28      1.67 o
   6   6   0       57.86       64.17      2.89 o
   1   7   0      405.24      417.63      5.19 o
   2   7   0      509.72      541.69      6.96 o
   3   7   0       93.67       83.21      1.72 o
   4   7   0      174.27      151.23      2.41 o
   5   7   0        9.72        7.86      1.86 o
   6   7   0      100.13      102.01      2.55 o
   7   7   0       19.17       12.55      2.88 o
   0   8   0        0.36        0.16      1.79 o
   1   8   0       15.27       17.15      1.30 o
   2   8   0       15.58       15.74      1.43 o
   3   8   0       57.78       61.11      2.16 o
   4   8   0        3.59        0.93      2.08 o
   5   8   0       54.56       51.86      2.34 o
   6   8   0        2.66        3.48      2.15 o
   7   8   0        2.56        0.76      2.11 o
   8   8   0        0.01        1.57      3.05 o
   1   9   0       77.51       71.63      1.97 o
   2   9   0       38.18       35.12      2.06 o
   3   9   0       25.66       26.08      2.09 o
   4   9   0       22.96       19.60      2.43 o
   5   9   0      220.33      195.66      4.01 o
   6   9   0      315.33      286.12      6.81 o
   7   9   0       26.55       25.85      2.41 o
   8   9   0       26.50       30.24      2.41 o
   9   9   0        6.64        5.20      4.85 o
   0  10   0      949.89     1003.92     33.49 o
   1  10   0        2.73        3.42      2.03 o
   2  10   0        9.45        9.72      2.29 o
   3  10   0       20.43       22.19      2.55 o
   4  10   0       10.39        9.68      2.55 o
   5  10   0        5.36        2.74      2.54 o
   6  10   0       39.58       46.08      2.93 o
   7  10   0        6.84        5.61      2.73 o
   8  10   0        0.12        0.77      3.21 o
   1  11   0       27.48       29.01      2.93 o
   2  11   0       18.31       15.31      2.70 o
   3  11   0       41.74       45.84      3.12 o
   4  11   0       20.58       17.95      2.83 o
   5  11   0        7.32        7.37      2.65 o
   6  11   0        0.07        0.26      2.67 o
   7  11   0        0.01        1.69      3.48 o
   0  12   0        3.11        0.42      4.98 o
   1  12   0        9.33        9.24      2.92 o
   2  12   0      105.84      112.95      5.70 o
   3  12   0        2.77        2.87      3.18 o
   4  12   0        1.36        1.51      2.94 o
   5  12   0        0.61        0.75      2.98 o
   1  13   0       39.66       40.81      4.26 o
   1   1   1     3222.93     3069.00      9.13 o
  -1   2   1     9720.09     9392.63     63.05 o
   0   2   1     1168.59     1067.69      6.66 o
   1   2   1     9716.18     9596.32     72.77 o
   2   2   1     5323.26     5222.62     24.48 o
  -2   3   1     1265.80     1133.09      5.00 o
  -1   3   1     2626.42     2634.09     22.60 o
   0   3   1       96.29       79.92      0.77 o
   1   3   1     2624.06     2650.90     23.90 o
   2   3   1     1265.81     1140.85      7.52 o
   3   3   1        0.28        0.84      0.50 o
  -3   4   1     1945.07     2008.72     18.94 o
  -2   4   1      412.25      417.41      6.76 o
  -1   4   1      565.39      633.36      6.10 o
   0   4   1     3658.86     3553.06     24.41 o
   1   4   1      565.31      628.84      5.23 o
   2   4   1      412.51      416.14      7.15 o
   3   4   1     1945.97     2002.12     16.95 o
   4   4   1     3736.27     3915.91     74.57 o
  -4   5   1      211.40      227.08      4.33 o
  -3   5   1      427.89      457.76     16.24 o
  -2   5   1      556.50      519.74      4.55 o
  -1   5   1      467.54      511.39      4.61 o
   0   5   1       28.09       18.90      0.78 o
   1   5   1      467.39      512.55      5.77 o
   2   5   1      555.66      513.85      8.26 o
   3   5   1      427.87      440.08     14.13 o
   4   5   1      211.35      219.96      4.94 o
   5   5   1      521.33      463.64     18.20 o
  -5   6   1      103.54       98.63      2.01 o
  -4   6   1       59.12       46.50      3.15 o
  -3   6   1      206.11      204.58      5.88 o
  -2   6   1     1065.23     1125.46     11.97 o
  -1   6   1      139.29      163.13      1.51 o
   0   6   1      415.23      373.64      3.98 o
   1   6   1      138.93      162.31      1.53 o
   2   6   1     1066.59     1112.87     16.57 o
   3   6   1      205.27      206.13      4.94 o
   4   6   1       59.22       48.57      2.70 o
   5   6   1      103.81       98.16      2.15 o
   6   6   1       84.33       73.83      2.26 o
  -6   7   1        2.58        3.25      2.08 o
  -5   7   1       54.91       53.03      2.19 o
  -4   7   1       21.38       21.01      1.64 o
  -3   7   1      132.25      133.92      2.33 o
  -2   7   1       22.67       24.60      1.08 o
  -1   7   1      280.47      289.05      4.04 o
   0   7   1      244.90      257.94      2.62 o
   1   7   1      280.09      286.05      3.64 o
   2   7   1       22.49       24.85      1.01 o
   3   7   1      132.27      135.03      2.53 o
   4   7   1       21.31       20.62      1.59 o
   5   7   1       54.76       49.51      2.12 o
   6   7   1        2.62        4.55      2.04 o
   7   7   1        9.41        6.12      1.98 o
  -7   8   1       12.13        9.65      2.08 o
  -6   8   1        8.12        6.69      2.21 o
  -5   8   1        1.43        0.15      2.09 o
  -4   8   1        1.01        1.49      1.85 o
  -3   8   1       93.67       92.45      2.77 o
  -2   8   1      177.15      181.04      2.73 o
  -1   8   1       95.55      100.20      1.77 o
   0   8   1       67.33       78.68      1.57 o
   1   8   1       95.78       98.90      1.70 o
   2   8   1      177.21      176.75      3.58 o
   3   8   1       93.24       89.66      2.17 o
   4   8   1        1.00        2.20      2.11 o
   5   8   1        1.41        0.25      2.03 o
   6   8   1        8.20        6.76      2.19 o
   7   8   1       12.17        9.10      2.07 o
   8   8   1        0.02        0.78      2.12 o
  -8   9   1        7.68        8.24      2.66 o
  -7   9   1       20.16       20.46      2.26 o
  -6   9   1       62.22       63.06      2.68 o
  -5   9   1        2.08        3.02      2.45 o
  -4   9   1       62.46       63.70      2.71 o
  -3   9   1       14.62        7.89      2.08 o
  -2   9   1      128.48      122.37      2.96 o
  -1   9   1       13.13       12.58      1.86 o
   0   9   1       10.73        8.27      1.45 o
   1   9   1       13.10       11.29      1.68 o
   2   9   1      128.74      128.80      2.77 o
   3   9   1       14.72       11.03      1.99 o
   4   9   1       62.64       63.61      2.70 o
   5   9   1        2.04        1.92      2.40 o
   6   9   1       62.24       61.70      2.87 o
   7   9   1       20.13       23.26      2.39 o
   8   9   1        7.71       10.13      2.64 o
   9   9   1        4.64        1.77      2.82 o
  -8  10   1        5.68        6.37      2.72 o
  -7  10   1       10.51       12.66      2.78 o
  -6  10   1       42.20       44.88      2.99 o
  -5  10   1       99.70       95.49      3.19 o
  -4  10   1       73.14       66.83      2.90 o
  -3  10   1       13.62       11.17      2.65 o
  -2  10   1       92.24       94.20      2.80 o
  -1  10   1       32.17       32.40      2.24 o
   0  10   1        2.18        4.79      2.21 o
   1  10   1       32.18       33.81      2.22 o
   2  10   1       92.42       92.74      2.76 o
   3  10   1       13.56        9.51      2.49 o
   4  10   1       73.10       66.68      2.88 o
   5  10   1       99.87       92.71      3.08 o
   6  10   1       42.22       42.45      2.87 o
   7  10   1       10.53       13.31      2.96 o
   8  10   1        5.65        7.13      3.02 o
  -7  11   1        2.39        3.26      3.12 o
  -6  11   1        1.10        0.61      2.72 o
  -5  11   1       16.64       14.89      2.81 o
  -4  11   1       62.61       61.78      3.22 o
  -3  11   1       42.03       43.68      3.06 o
  -2  11   1       28.46       30.80      2.74 o
  -1  11   1       74.30       76.11      2.97 o
   0  11   1      106.75      104.55      4.65 o
   1  11   1       74.21       72.60      3.11 o
   2  11   1       28.53       28.64      2.90 o
   3  11   1       42.02       41.19      2.85 o
   4  11   1       62.57       61.01      3.14 o
   5  11   1       16.63       15.22      2.80 o
   6  11   1        1.07        3.45      2.92 o
   7  11   1        2.38        3.80      3.17 o
  -5  12   1       11.26       13.77      3.10 o
  -4  12   1        1.51        0.37      3.20 o
  -3  12   1       27.87       30.24      3.28 o
  -2  12   1       11.56       12.32      3.16 o
  -1  12   1      104.18      107.53      5.83 o
   0  12   1      171.51      186.97      7.60 o
   1  12   1      104.27      111.94      4.43 o
   2  12   1       11.55       11.14      3.25 o
   3  12   1       27.97       24.98      3.48 o
   4  12   1        1.52        3.26      2.92 o
   5  12   1       11.22       11.97      3.05 o
  -1  13   1       30.96       36.82      3.79 o
   0  13   1       51.60       48.20      3.83 o
   1  13   1       30.89       37.46      4.36 o
   1   1   2     2262.92     2099.40     26.08 o
  -1   2   2     6117.84     5974.00     73.00 o
   0   2   2     7698.88     7536.28     20.28 o
   1   2   2     6121.68     6065.84     52.10 o
   2   2   2    24516.36    25123.87    127.56 o
  -2   3   2     1280.17     1359.59     10.08 o
  -1   3   2     1911.23     1934.32     10.86 o
   0   3   2       29.59       31.44      0.87 o
   1   3   2     1910.06     1914.69     17.12 o
   2   3   2     1279.86     1359.74      6.12 o
   3   3   2       55.25       76.47      1.07 o
  -3   4   2      430.14      416.52      4.04 o
  -2   4   2      647.43      634.46      7.92 o
  -1   4   2      299.91      288.34      1.80 o
   0   4   2      275.10      239.30      1.43 o
   1   4   2      300.36      281.93      1.84 o
   2   4   2      646.64      659.47      5.56 o
   3   4   2      430.79      402.99      4.28 o
   4   4   2     1479.22     1414.06     15.03 o
  -4   5   2       59.83       63.45      1.33 o
  -3   5   2     1291.84     1310.69     15.03 o
  -2   5   2      992.28      995.65      8.55 o
  -1   5   2      354.04      389.34      4.03 o
   0   5   2      278.92      270.11      2.03 o
   1   5   2      354.44      386.12      3.56 o
   2   5   2      993.33      954.99     18.12 o
   3   5   2     1293.25     1311.64     13.67 o
   4   5   2       59.66       61.21      1.30 o
   5   5   2      365.50      357.17      6.20 o
  -5   6   2       12.24       10.62      1.51 o
  -4   6   2       23.49       23.25      1.25 o
  -3   6   2      193.57      204.49      2.20 o
  -2   6   2      288.84      311.73      3.28 o
  -1   6   2      100.82      100.01      1.35 o
   0   6   2     1055.05     1054.60      9.60 o
   1   6   2      100.60       96.08      1.30 o
   2   6   2      288.93      300.89      5.19 o
   3   6   2      193.95      203.80      2.81 o
   4   6   2       23.60       21.15      1.06 o
   5   6   2       12.20        9.94      1.38 o
   6   6   2        4.39        2.48      1.89 o
  -6   7   2      402.26      384.33      6.08 o
  -5   7   2       57.29       60.69      2.30 o
  -4   7   2      166.48      160.10      2.36 o
  -3   7   2        7.15        6.49      1.22 o
  -2   7   2      251.49      248.13      4.33 o
  -1   7   2       90.55       87.95      1.43 o
   0   7   2      724.83      715.46      8.22 o
   1   7   2       90.87       85.42      1.35 o
   2   7   2      251.45      247.26      3.95 o
   3   7   2        7.24        6.31      1.18 o
   4   7   2      166.40      152.92      3.44 o
   5   7   2       56.91       62.37      2.22 o
   6   7   2      401.97      383.37      3.94 o
   7   7   2      146.12      118.92      3.15 o
  -7   8   2       23.03       16.36      2.12 o
  -6   8   2       48.24       43.70      2.50 o
  -5   8   2       74.97       68.45      2.52 o
  -4   8   2      231.90      252.62      4.21 o
  -3   8   2      160.46      163.82      2.69 o
  -2   8   2        9.06        7.41      1.30 o
  -1   8   2       88.13       72.52      1.57 o
   0   8   2       94.90      105.91      2.04 o
   1   8   2       87.93       71.62      1.61 o
   2   8   2        9.06        6.29      1.25 o
   3   8   2      159.95      155.27      3.28 o
   4   8   2      231.20      254.19      3.37 o
   5   8   2       75.12       70.68      2.63 o
   6   8   2       48.29       42.30      2.38 o
   7   8   2       23.03       17.94      2.18 o
   8   8   2       13.99       17.52      2.50 o
  -8   9   2        0.33       -0.47      2.56 o
  -7   9   2       71.14       66.54      2.66 o
  -6   9   2       17.70       20.17      2.44 o
  -5   9   2       73.50       68.50      2.85 o
  -4   9   2      195.84      195.98      3.41 o
  -3   9   2      133.44      130.33      2.80 o
  -2   9   2      200.36      198.60      3.78 o
  -1   9   2      215.09      207.45      4.15 o
   0   9   2       54.48       54.11      1.75 o
   1   9   2      215.21      204.37      4.54 o
   2   9   2      200.42      194.87      4.01 o
   3   9   2      133.52      128.46      2.57 o
   4   9   2      196.01      193.33      3.73 o
   5   9   2       73.61       70.58      2.83 o
   6   9   2       17.56       20.43      2.55 o
   7   9   2       71.17       64.39      2.95 o
   8   9   2        0.33       -0.39      2.61 o
   9   9   2        0.00       -2.82      2.82 o
  -8  10   2       15.22       18.40      2.81 o
  -7  10   2        5.81        5.69      2.54 o
  -6  10   2       35.95       29.06      2.77 o
  -5  10   2       14.07       12.07      2.56 o
  -4  10   2        6.39        4.87      2.45 o
  -3  10   2       11.94       10.94      2.43 o
  -2  10   2      207.71      215.52      4.61 o
  -1  10   2      202.77      205.55      7.44 o
   0  10   2        4.55        3.66      2.22 o
   1  10   2      202.82      199.02      4.35 o
   2  10   2      207.77      211.51      4.20 o
   3  10   2       11.94       12.99      2.51 o
   4  10   2        6.40        8.27      2.46 o
   5  10   2       14.13       12.39      2.70 o
   6  10   2       35.95       29.70      2.77 o
   7  10   2        5.79        5.73      2.91 o
   8  10   2       15.15       19.50      2.92 o
  -6  11   2        7.59        8.79      2.97 o
  -5  11   2        3.50        0.92      2.60 o
  -4  11   2        1.08        0.31      2.78 o
  -3  11   2       26.95       25.73      2.96 o
  -2  11   2      161.66      168.62      3.50 o
  -1  11   2       41.10       38.09      2.79 o
   0  11   2      369.05      372.90     12.17 o
   1  11   2       41.10       38.95      2.76 o
   2  11   2      161.45      155.87      5.22 o
   3  11   2       26.93       26.40      2.73 o
   4  11   2        1.05        2.20      2.67 o
   5  11   2        3.49        4.43      2.59 o
   6  11   2        7.57        8.97      3.02 o
  -5  12   2        2.53        3.54      3.25 o
  -4  12   2        1.47        2.37      3.24 o
  -3  12   2        4.00        6.14      3.12 o
  -2  12   2       47.43       55.72      3.23 o
  -1  12   2       74.87       79.31      3.80 o
   0  12   2        4.60        9.90      2.97 o
   1  12   2       75.01       75.28      3.86 o
   2  12   2       47.48       47.27      3.46 o
   3  12   2        3.97        3.11      3.05 o
   4  12   2        1.46        3.84      2.83 o
   5  12   2        2.52        2.40      3.26 o
   0  13   2       32.17       34.62      3.76 o
   0   1   3     3041.41     2804.09     18.39 o
   1   1   3     2227.88     2002.31     19.72 o
  -1   2   3     5790.71     5587.36     59.91 o
   0   2   3     4517.37     4304.59     40.73 o
   1   2   3     5791.96     5691.97     49.72 o
   2   2   3    32170.49    33896.23    184.13 o
  -2   3   3     3250.84     3166.51     23.71 o
  -1   3   3      298.20      329.30      1.84 o
   0   3   3      348.44      363.00      4.20 o
   1   3   3      298.48      331.71      2.80 o
   2   3   3     3251.14     3197.07     20.66 o
   3   3   3     1973.02     2002.56     11.24 o
  -3   4   3     2964.46     3035.38     49.82 o
  -2   4   3      977.72     1046.33      8.48 o
  -1   4   3      233.08      247.05      2.17 o
   0   4   3     1664.62     1609.28     12.20 o
   1   4   3      234.07      242.34      2.70 o
   2   4   3      978.43     1042.46      7.56 o
   3   4   3     2964.67     3071.62     27.29 o
   4   4   3     1508.72     1389.11     13.59 o
  -4   5   3      162.24      144.12      2.89 o
  -3   5   3      250.29      240.96      2.77 o
  -2   5   3      806.02      835.14      5.81 o
  -1   5   3      861.23      900.37      8.65 o
   0   5   3      758.35      813.96      6.34 o
   1   5   3      861.55      900.92      8.64 o
   2   5   3      807.52      831.39      6.74 o
   3   5   3      249.78      244.21      2.55 o
   4   5   3      163.14      139.33      3.17 o
   5   5   3      565.29      588.58      8.22 o
  -5   6   3      333.58      344.78      7.06 o
  -4   6   3      265.88      284.61      3.65 o
  -3   6   3       70.00       75.35      1.32 o
  -2   6   3      206.05      206.35      2.78 o
  -1   6   3      557.61      595.93      5.77 o
   0   6   3      306.42      323.06      4.20 o
   1   6   3      558.17      588.36      7.21 o
   2   6   3      206.63      195.71      4.27 o
   3   6   3       69.90       76.56      1.37 o
   4   6   3      265.70      267.83      5.65 o
   5   6   3      333.17      337.33      5.11 o
   6   6   3       65.23       66.94      2.23 o
  -6   7   3       34.68       33.97      2.10 o
  -5   7   3      390.96      381.76      6.44 o
  -4   7   3      454.60      464.66      5.22 o
  -3   7   3       52.15       50.20      1.50 o
  -2   7   3      290.92      289.44      4.63 o
  -1   7   3       49.50       47.66      1.30 o
   0   7   3      268.29      254.52      3.91 o
   1   7   3       49.44       45.42      1.26 o
   2   7   3      291.15      289.37      3.79 o
   3   7   3       51.92       50.00      1.43 o
   4   7   3      454.38      450.07      8.67 o
   5   7   3      391.47      383.44      6.24 o
   6   7   3       34.69       38.13      2.24 o
   7   7   3        2.21        0.68      1.98 o
  -7   8   3       56.15       54.42      2.55 o
  -6   8   3       21.85       20.79      2.35 o
  -5   8   3        1.49        0.11      2.13 o
  -4   8   3      424.73      423.52      6.96 o
  -3   8   3       19.32       16.88      2.00 o
  -2   8   3      106.77      104.34      1.96 o
  -1   8   3       33.90       37.55      1.38 o
   0   8   3       77.20       74.85      1.64 o
   1   8   3       33.78       35.44      1.45 o
   2   8   3      106.99      102.04      1.74 o
   3   8   3       19.37       18.45      1.64 o
   4   8   3      424.48      421.23      6.06 o
   5   8   3        1.50       -0.43      2.25 o
   6   8   3       21.95       17.96      2.18 o
   7   8   3       55.98       58.36      2.65 o
   8   8   3        5.41        3.04      2.45 o
  -8   9   3        6.29        3.78      2.63 o
  -7   9   3       12.66       10.50      2.50 o
  -6   9   3        3.21        4.94      2.31 o
  -5   9   3       20.22       18.77      2.50 o
  -4   9   3       65.76       61.79      2.75 o
  -3   9   3       61.86       66.49      2.51 o
  -2   9   3      174.64      175.70      3.41 o
  -1   9   3       43.26       43.45      1.84 o
   0   9   3      429.32      428.54      6.48 o
   1   9   3       43.32       39.91      1.70 o
   2   9   3      174.57      176.48      3.63 o
   3   9   3       61.80       62.74      2.42 o
   4   9   3       65.81       64.56      2.72 o
   5   9   3       20.14       15.43      2.44 o
   6   9   3        3.22        5.87      2.40 o
   7   9   3       12.57       13.28      2.83 o
   8   9   3        6.31        5.17      2.71 o
   9   9   3       12.07       12.66      3.05 o
  -8  10   3       13.40       17.19      2.91 o
  -7  10   3        8.58       10.94      2.67 o
  -6  10   3        0.30       -0.58      2.83 o
  -5  10   3       25.18       22.22      2.62 o
  -4  10   3       12.13       10.52      2.53 o
  -3  10   3        2.43        4.87      2.43 o
  -2  10   3       76.14       77.12      2.65 o
  -1  10   3       95.30      103.55      3.14 o
   0  10   3       20.26       23.04      2.06 o
   1  10   3       95.04       94.43      2.40 o
   2  10   3       76.13       78.59      2.56 o
   3  10   3        2.47        3.10      2.50 o
   4  10   3       12.17       11.00      2.42 o
   5  10   3       25.17       20.99      2.60 o
   6  10   3        0.28        0.90      2.82 o
   7  10   3        8.60       13.06      2.99 o
   8  10   3       13.42       12.78      2.91 o
  -6  11   3        9.45        8.82      3.02 o
  -5  11   3        6.78        7.73      2.94 o
  -4  11   3        7.02        7.15      2.81 o
  -3  11   3       29.85       31.86      3.22 o
  -2  11   3       79.40       86.33      3.12 o
  -1  11   3       33.40       36.24      2.92 o
   0  11   3      129.81      141.08      5.60 o
   1  11   3       33.61       32.30      2.77 o
   2  11   3       79.26       77.37      3.34 o
   3  11   3       29.90       27.73      2.74 o
   4  11   3        7.04        6.31      2.70 o
   5  11   3        6.80        8.13      2.94 o
   6  11   3        9.50        9.71      3.15 o
  -4  12   3       18.71       21.83      3.58 o
  -3  12   3       46.85       50.14      3.40 o
  -2  12   3       77.32       82.36      3.55 o
  -1  12   3       43.71       47.55      3.22 o
   0  12   3       45.57       45.64      3.18 o
   1  12   3       43.77       46.96      3.87 o
   2  12   3       77.18       80.19      4.14 o
   3  12   3       46.89       47.41      4.03 o
   4  12   3       18.67       25.36      3.44 o
   0   0   4      536.49      560.59     14.10 o
   0   1   4        1.21        2.14      0.31 o
   1   1   4      851.13      780.80      5.75 o
  -1   2   4     1437.02     1313.10     10.50 o
   0   2   4      695.25      722.89      7.57 o
   1   2   4     1439.33     1353.79     11.93 o
   2   2   4     7316.52     7079.58     31.56 o
  -2   3   4      149.38      141.94      1.69 o
  -1   3   4      831.93      794.27      4.39 o
   0   3   4       50.71       51.01      0.77 o
   1   3   4      831.97      794.40      8.06 o
   2   3   4      149.18      140.45      1.34 o
   3   3   4     1071.04     1121.95      6.72 o
  -3   4   4     3338.42     3395.64     47.48 o
  -2   4   4       57.35       58.84      1.08 o
  -1   4   4      299.98      290.76      1.93 o
   0   4   4      355.53      354.72      3.53 o
   1   4   4      299.65      293.33      3.10 o
   2   4   4       56.87       62.39      1.04 o
   3   4   4     3338.81     3412.73     29.44 o
   4   4   4     4285.18     4177.87     29.85 o
  -4   5   4      432.47      435.80      5.29 o
  -3   5   4      635.45      647.36      7.05 o
  -2   5   4      738.36      758.84      5.48 o
  -1   5   4      209.34      236.07      1.88 o
   0   5   4       40.56       49.32      1.08 o
   1   5   4      209.02      232.37      2.40 o
   2   5   4      737.35      748.96      4.70 o
   3   5   4      634.40      644.00      8.02 o
   4   5   4      432.46      412.49      8.45 o
   5   5   4       22.25       30.83      1.42 o
  -5   6   4       36.76       43.71      2.21 o
  -4   6   4      262.34      255.34      4.17 o
  -3   6   4      369.60      347.20      6.43 o
  -2   6   4     1085.51     1178.86     12.42 o
  -1   6   4      445.63      471.24      5.17 o
   0   6   4        0.47        0.25      1.04 o
   1   6   4      445.87      461.84      5.08 o
   2   6   4     1085.86     1174.95     11.38 o
   3   6   4      369.84      348.74      5.53 o
   4   6   4      262.44      239.30      6.64 o
   5   6   4       36.77       40.67      1.59 o
   6   6   4      248.79      226.89      5.27 o
  -6   7   4       75.68       68.03      2.25 o
  -5   7   4      333.74      318.39      4.90 o
  -4   7   4       48.97       46.81      1.91 o
  -3   7   4      410.03      426.41      4.23 o
  -2   7   4      139.32      149.84      2.33 o
  -1   7   4       34.72       41.66      1.32 o
   0   7   4      761.06      805.60     11.44 o
   1   7   4       34.76       39.06      1.26 o
   2   7   4      139.44      146.50      1.85 o
   3   7   4      409.74      415.35      5.89 o
   4   7   4       49.11       40.83      1.68 o
   5   7   4      333.84      325.63      6.29 o
   6   7   4       75.67       64.94      2.31 o
   7   7   4       92.37       81.60      2.67 o
  -7   8   4       17.68       13.39      2.44 o
  -6   8   4      139.67      126.02      2.79 o
  -5   8   4       71.24       70.04      2.56 o
  -4   8   4      526.74      518.86      8.48 o
  -3   8   4      149.35      147.63      2.81 o
  -2   8   4      252.63      256.32      3.40 o
  -1   8   4      148.90      147.85      2.41 o
   0   8   4       84.04      101.60      1.78 o
   1   8   4      149.09      143.59      2.89 o
   2   8   4      252.63      257.69      3.39 o
   3   8   4      149.26      137.16      3.26 o
   4   8   4      526.25      502.25      8.37 o
   5   8   4       71.22       70.26      2.54 o
   6   8   4      139.38      126.10      3.05 o
   7   8   4       17.79       16.96      2.63 o
   8   8   4        4.35        3.35      2.46 o
  -8   9   4       22.77       26.75      2.78 o
  -7   9   4       18.12       15.10      2.50 o
  -6   9   4       18.01       17.86      2.43 o
  -5   9   4       13.17        9.58      2.31 o
  -4   9   4       76.64       85.91      3.38 o
  -3   9   4      328.80      330.13      5.80 o
  -2   9   4       41.25       41.10      2.18 o
  -1   9   4      254.29      269.10      3.88 o
   0   9   4       39.77       38.30      1.73 o
   1   9   4      254.11      261.70      3.93 o
   2   9   4       41.15       39.96      1.99 o
   3   9   4      328.95      327.25      6.42 o
   4   9   4       76.62       86.15      2.67 o
   5   9   4       13.18       13.48      2.36 o
   6   9   4       18.07       15.79      2.75 o
   7   9   4       18.12       16.75      2.88 o
   8   9   4       22.71       26.31      2.87 o
   9   9   4       12.04       13.92      2.98 o
  -8  10   4       29.23       35.55      3.00 o
  -7  10   4       19.56       19.11      2.71 o
  -6  10   4       13.06       14.75      2.87 o
  -5  10   4        7.44        8.07      2.69 o
  -4  10   4        0.99        2.79      2.46 o
  -3  10   4       99.33       98.71      3.17 o
  -2  10   4        2.39        3.90      2.34 o
  -1  10   4        2.76        2.70      2.29 o
   0  10   4       19.83       19.17      1.98 o
   1  10   4        2.70        1.74      2.11 o
   2  10   4        2.40        2.31      2.03 o
   3  10   4       99.49       95.94      2.87 o
   4  10   4        0.99        2.38      2.37 o
   5  10   4        7.42        8.81      2.76 o
   6  10   4       13.09       10.64      2.84 o
   7  10   4       19.50       21.07      3.08 o
   8  10   4       29.09       36.88      3.14 o
  -6  11   4       14.77       17.64      3.14 o
  -5  11   4       10.37       13.01      3.00 o
  -4  11   4       21.31       22.10      3.31 o
  -3  11   4        4.01        4.68      2.93 o
  -2  11   4      134.88      145.41      3.97 o
  -1  11   4      110.00      123.90      5.25 o
   0  11   4      131.63      142.19      6.01 o
   1  11   4      110.20      109.91      3.25 o
   2  11   4      135.04      140.40      5.17 o
   3  11   4        4.00        3.42      2.58 o
   4  11   4       21.36       22.10      3.17 o
   5  11   4       10.46        9.30      2.86 o
   6  11   4       14.77       17.15      3.13 o
  -4  12   4        2.74        1.98      3.60 o
  -3  12   4       23.95       27.61      3.30 o
  -2  12   4       15.48       16.03      2.89 o
  -1  12   4        2.80        2.66      2.88 o
   0  12   4       25.27       20.65      3.02 o
   1  12   4        2.78        2.33      3.44 o
   2  12   4       15.45       17.61      3.68 o
   3  12   4       23.92       23.87      3.20 o
   4  12   4        2.75        3.52      3.26 o
   0   1   5      230.31      224.01      1.65 o
   1   1   5     3242.86     3018.71     21.52 o
  -1   2   5     2971.53     2971.75     19.81 o
   0   2   5     1686.34     1554.91      9.18 o
   1   2   5     2970.75     3035.39     22.51 o
   2   2   5      609.38      536.61      5.31 o
  -2   3   5      992.72     1070.50     14.47 o
  -1   3   5      830.56      805.22      5.74 o
   0   3   5     1425.67     1547.11     10.99 o
   1   3   5      830.91      794.68      7.89 o
   2   3   5      992.14     1074.43     11.61 o
   3   3   5     1329.55     1347.71     14.82 o
  -3   4   5     3902.25     3985.81     41.33 o
  -2   4   5      721.78      751.97     11.78 o
  -1   4   5      300.69      338.86      3.72 o
   0   4   5      714.68      800.02      7.62 o
   1   4   5      301.33      331.89      2.98 o
   2   4   5      722.79      721.56     10.23 o
   3   4   5     3902.14     3878.65     38.56 o
   4   4   5     3812.52     3561.01     34.15 o
  -4   5   5      986.59      947.42     12.69 o
  -3   5   5      608.46      574.31     13.44 o
  -2   5   5      255.60      271.89      3.57 o
  -1   5   5      278.85      268.30      3.41 o
   0   5   5       66.39       68.10      1.17 o
   1   5   5      279.82      264.73      3.26 o
   2   5   5      255.03      280.49      2.62 o
   3   5   5      607.92      607.76      4.74 o
   4   5   5      985.26      886.22     19.14 o
   5   5   5      987.74      954.54     17.34 o
  -5   6   5     1149.78     1107.95     20.12 o
  -4   6   5      369.17      368.46      5.46 o
  -3   6   5      328.61      323.92      4.62 o
  -2   6   5      288.71      341.38      3.88 o
  -1   6   5      831.00      846.50      8.91 o
   0   6   5     1020.03     1071.55     13.21 o
   1   6   5      830.20      832.31     10.46 o
   2   6   5      288.31      346.50      2.35 o
   3   6   5      328.64      316.68      5.30 o
   4   6   5      369.31      358.10      6.53 o
   5   6   5     1148.88     1082.05     29.75 o
   6   6   5        5.52        4.85      1.77 o
  -6   7   5      171.34      134.42      3.91 o
  -5   7   5      166.10      177.67      4.45 o
  -4   7   5      194.57      193.37      2.77 o
  -3   7   5      147.28      147.84      2.71 o
  -2   7   5      151.80      160.48      2.96 o
  -1   7   5      194.19      194.70      3.20 o
   0   7   5       51.87       50.24      1.45 o
   1   7   5      193.89      186.50      3.10 o
   2   7   5      151.60      163.42      2.77 o
   3   7   5      147.72      143.00      2.03 o
   4   7   5      194.79      186.99      3.25 o
   5   7   5      166.24      177.81      3.48 o
   6   7   5      171.20      134.15      3.58 o
   7   7   5       23.76       24.73      2.46 o
  -7   8   5        6.61        7.29      2.44 o
  -6   8   5        2.88        1.04      2.32 o
  -5   8   5       24.78       22.81      2.07 o
  -4   8   5       45.03       43.65      2.25 o
  -3   8   5      270.43      270.36      3.11 o
  -2   8   5       80.98       78.66      1.89 o
  -1   8   5       70.44       76.97      1.72 o
   0   8   5      539.97      560.76      9.43 o
   1   8   5       70.13       76.16      1.91 o
   2   8   5       80.92       76.03      1.84 o
   3   8   5      270.34      252.49      4.04 o
   4   8   5       44.98       39.78      2.29 o
   5   8   5       24.70       21.68      2.26 o
   6   8   5        2.85        1.56      2.51 o
   7   8   5        6.65        5.67      2.73 o
   8   8   5       38.59       37.34      2.73 o
  -8   9   5       11.43       10.37      2.77 o
  -7   9   5       10.94       10.59      2.58 o
  -6   9   5       13.62       12.38      2.44 o
  -5   9   5      101.23       96.90      3.04 o
  -4   9   5      174.78      177.91      3.68 o
  -3   9   5       58.37       56.60      2.47 o
  -2   9   5      170.61      179.87      3.09 o
  -1   9   5       11.68       10.59      1.63 o
   0   9   5       72.76       76.50      2.20 o
   1   9   5       11.63        9.58      1.73 o
   2   9   5      171.08      168.59      3.82 o
   3   9   5       58.23       54.80      2.18 o
   4   9   5      174.75      177.68      3.36 o
   5   9   5      101.12       99.25      3.06 o
   6   9   5       13.57       15.14      2.72 o
   7   9   5       10.91        8.44      2.80 o
   8   9   5       11.48       14.52      2.79 o
   9   9   5        4.31        5.05      2.91 o
  -8  10   5        2.44        4.39      2.91 o
  -7  10   5        0.79        2.26      2.68 o
  -6  10   5        2.63        1.70      2.60 o
  -5  10   5        9.19        9.09      2.77 o
  -4  10   5       58.45       56.26      3.66 o
  -3  10   5       58.02       65.93      2.74 o
  -2  10   5      178.00      178.51      4.90 o
  -1  10   5       47.09       49.77      2.56 o
   0  10   5      257.77      260.94      5.58 o
   1  10   5       47.12       44.67      2.34 o
   2  10   5      177.52      174.46      6.06 o
   3  10   5       58.21       65.03      2.80 o
   4  10   5       58.38       58.20      2.87 o
   5  10   5        9.22        7.06      2.70 o
   6  10   5        2.63        2.98      2.77 o
   7  10   5        0.81        1.02      2.98 o
   8  10   5        2.45        4.30      2.95 o
  -6  11   5        4.08        5.51      3.07 o
  -5  11   5        6.66        9.23      3.02 o
  -4  11   5       17.78       17.94      3.07 o
  -3  11   5        6.48        7.34      2.78 o
  -2  11   5       37.87       49.39      3.25 o
  -1  11   5       37.31       44.41      2.88 o
   0  11   5      301.86      326.01     11.11 o
   1  11   5       37.30       37.83      2.53 o
   2  11   5       37.93       44.56      3.23 o
   3  11   5        6.47        7.08      2.78 o
   4  11   5       17.71       18.50      3.22 o
   5  11   5        6.63        5.78      2.87 o
   6  11   5        4.05        5.40      3.05 o
  -4  12   5       29.37       30.96      3.78 o
  -3  12   5        9.96       12.88      3.58 o
  -2  12   5       10.25       11.04      2.76 o
  -1  12   5       17.53       17.16      2.94 o
   0  12   5       16.44        8.67      2.81 o
   1  12   5       17.47       16.04      3.20 o
   2  12   5       10.23        9.73      3.90 o
   3  12   5        9.97       12.95      3.32 o
   4  12   5       29.36       22.02      3.46 o
   0   1   6       86.05       65.45      0.93 o
   1   1   6      153.81      102.14      1.08 o
  -1   2   6     3002.32     2817.01     20.96 o
   0   2   6      141.62      151.87      1.97 o
   1   2   6     3003.88     2877.23     27.54 o
   2   2   6      189.09      202.18      1.51 o
  -2   3   6      748.05      693.05      9.33 o
  -1   3   6      492.74      555.16      2.17 o
   0   3   6       18.29       23.61      0.80 o
   1   3   6      492.83      537.79      4.25 o
   2   3   6      748.43      703.92      6.60 o
   3   3   6       96.10       86.93      1.84 o
  -3   4   6      670.85      682.72     10.00 o
  -2   4   6     1510.31     1600.05     20.49 o
  -1   4   6       96.25       94.14      1.31 o
   0   4   6     5254.35     5666.68     41.85 o
   1   4   6       96.43       96.14      1.29 o
   2   4   6     1508.94     1572.93     17.62 o
   3   4   6      671.24      685.69      7.88 o
   4   4   6      161.38      130.16      4.41 o
  -4   5   6      375.56      367.02     13.21 o
  -3   5   6      196.23      198.76      3.26 o
  -2   5   6     1111.83     1163.85     15.36 o
  -1   5   6      103.04       99.25      1.34 o
   0   5   6       17.07       21.92      1.03 o
   1   5   6      103.39       94.86      1.33 o
   2   5   6     1110.92     1131.92     18.04 o
   3   5   6      196.47      202.35      2.54 o
   4   5   6      375.39      370.19     10.08 o
   5   5   6      172.93      152.33      3.75 o
  -5   6   6      733.07      706.51     18.59 o
  -4   6   6      144.25      136.49      2.03 o
  -3   6   6       15.19       15.61      1.20 o
  -2   6   6      177.18      174.02      3.03 o
  -1   6   6      218.45      255.06      3.53 o
   0   6   6        1.54        0.21      1.09 o
   1   6   6      218.62      243.21      3.88 o
   2   6   6      176.83      159.41      4.63 o
   3   6   6       15.24       15.87      1.06 o
   4   6   6      144.04      134.99      2.40 o
   5   6   6      733.40      687.80     17.36 o
   6   6   6      908.25      789.35     16.49 o
  -6   7   6      322.63      329.48      5.21 o
  -5   7   6       36.18       34.34      1.94 o
  -4   7   6      227.40      235.08      3.86 o
  -3   7   6       14.70       15.47      1.51 o
  -2   7   6       90.84       79.73      1.93 o
  -1   7   6      745.72      772.22     12.22 o
   0   7   6       30.26       25.47      1.35 o
   1   7   6      745.43      763.66     11.81 o
   2   7   6       90.89       78.84      1.62 o
   3   7   6       14.61       14.49      1.36 o
   4   7   6      226.91      225.92      4.63 o
   5   7   6       35.91       36.23      2.03 o
   6   7   6      323.05      331.36      5.64 o
   7   7   6       31.69       32.41      2.55 o
  -7   8   6       21.61       21.80      2.52 o
  -6   8   6       16.67       14.28      2.26 o
  -5   8   6      141.14      124.46      3.30 o
  -4   8   6       42.26       33.91      2.05 o
  -3   8   6      170.22      174.63      3.30 o
  -2   8   6       27.57       25.07      1.67 o
  -1   8   6      171.61      173.25      2.89 o
   0   8   6      260.40      275.52      6.13 o
   1   8   6      171.39      176.64      3.31 o
   2   8   6       27.69       22.71      1.64 o
   3   8   6      170.18      168.96      2.50 o
   4   8   6       42.22       32.68      2.02 o
   5   8   6      141.09      129.10      3.15 o
   6   8   6       16.67       14.54      2.55 o
   7   8   6       21.78       19.03      2.72 o
   8   8   6       49.23       38.02      2.84 o
  -8   9   6       18.75       16.44      2.80 o
  -7   9   6        1.17        1.13      2.58 o
  -6   9   6       24.06       20.87      2.47 o
  -5   9   6        6.43        3.51      2.51 o
  -4   9   6       39.20       40.85      2.61 o
  -3   9   6       74.74       72.40      2.42 o
  -2   9   6       61.33       63.85      2.31 o
  -1   9   6      147.17      149.20      2.39 o
   0   9   6      218.81      228.08      4.98 o
   1   9   6      146.82      148.73      3.35 o
   2   9   6       61.21       58.84      2.14 o
   3   9   6       75.16       67.59      2.40 o
   4   9   6       39.33       44.15      2.66 o
   5   9   6        6.38        2.30      2.47 o
   6   9   6       24.03       20.53      2.66 o
   7   9   6        1.18       -1.79      2.80 o
   8   9   6       18.84       15.47      2.88 o
  -7  10   6        4.76        5.53      2.71 o
  -6  10   6        1.68        1.29      2.54 o
  -5  10   6       21.18       21.22      2.94 o
  -4  10   6       40.08       40.99      2.97 o
  -3  10   6       33.04       36.69      2.58 o
  -2  10   6      179.90      184.25      4.43 o
  -1  10   6       84.92       97.02      2.78 o
   0  10   6       35.95       38.17      2.13 o
   1  10   6       84.80       91.38      2.39 o
   2  10   6      179.94      183.76      5.28 o
   3  10   6       33.11       33.74      2.46 o
   4  10   6       40.07       41.22      2.75 o
   5  10   6       21.15       20.46      2.68 o
   6  10   6        1.67        3.71      2.84 o
   7  10   6        4.77        4.92      3.16 o
  -6  11   6        2.97        3.76      3.03 o
  -5  11   6        1.31        0.90      2.98 o
  -4  11   6       16.00       16.33      3.10 o
  -3  11   6       81.97       80.05      3.52 o
  -2  11   6       45.92       48.64      3.02 o
  -1  11   6      112.84      123.27      4.25 o
   0  11   6        3.63        3.50      2.71 o
   1  11   6      112.97      116.45      3.29 o
   2  11   6       45.88       49.72      3.31 o
   3  11   6       81.84       79.29      3.27 o
   4  11   6       16.01       16.08      3.05 o
   5  11   6        1.32        0.61      2.89 o
   6  11   6        2.96        2.58      3.01 o
  -4  12   6        0.78        1.06      3.56 o
  -3  12   6        8.27        8.25      3.29 o
  -2  12   6       29.10       37.08      3.19 o
  -1  12   6       28.67       29.51      2.99 o
   0  12   6        1.06        0.75      2.84 o
   1  12   6       28.67       28.47      3.43 o
   2  12   6       29.10       36.37      3.73 o
   3  12   6        8.23       12.03      3.43 o
   4  12   6        0.75        0.07      3.27 o
   0   1   7      868.21      878.85     11.30 o
   1   1   7      156.23      138.69      1.68 o
  -1   2   7      685.24      656.79      6.47 o
   0   2   7     2592.61     2482.59     14.09 o
   1   2   7      685.48      667.04      6.63 o
   2   2   7       64.41       85.89      1.02 o
  -2   3   7        4.65        4.36      0.64 o
  -1   3   7      797.76      903.44      5.09 o
   0   3   7     3065.00     3182.10     17.53 o
   1   3   7      797.26      901.40      5.81 o
   2   3   7        4.72        4.08      0.76 o
   3   3   7      310.10      306.82      5.84 o
  -3   4   7       17.54       20.03      1.01 o
  -2   4   7     1924.04     1955.90     24.84 o
  -1   4   7       22.01       30.58      1.05 o
   0   4   7       40.47       51.54      1.15 o
   1   4   7       22.27       28.37      0.99 o
   2   4   7     1922.50     1956.38     25.53 o
   3   4   7       17.60       20.71      0.75 o
   4   4   7       85.98       74.82      1.90 o
  -4   5   7      179.24      200.79      5.02 o
  -3   5   7      229.72      220.96      5.90 o
  -2   5   7      172.55      182.20      1.98 o
  -1   5   7      129.21      140.75      2.01 o
   0   5   7      778.03      886.47      8.83 o
   1   5   7      129.45      132.55      2.22 o
   2   5   7      172.93      173.42      3.24 o
   3   5   7      230.20      231.64      2.46 o
   4   5   7      178.68      197.74      5.22 o
   5   5   7      498.99      478.17     13.69 o
  -5   6   7      456.29      449.02     12.00 o
  -4   6   7      393.81      375.45      6.44 o
  -3   6   7      270.05      293.42      5.16 o
  -2   6   7       71.54       70.94      1.31 o
  -1   6   7      196.82      203.61      2.98 o
   0   6   7      102.50      120.98      1.94 o
   1   6   7      196.95      195.10      3.21 o
   2   6   7       71.69       66.90      1.84 o
   3   6   7      269.56      289.31      3.18 o
   4   6   7      393.87      373.43      6.07 o
   5   6   7      456.34      438.93      8.19 o
   6   6   7     2014.34     1960.61     27.90 o
  -6   7   7       71.14       70.94      2.85 o
  -5   7   7      437.26      456.71      6.16 o
  -4   7   7      840.21      826.02     12.19 o
  -3   7   7       93.82       97.74      2.02 o
  -2   7   7       28.63       32.19      1.33 o
  -1   7   7       80.65       91.76      2.13 o
   0   7   7       46.22       57.19      1.55 o
   1   7   7       80.44       85.47      2.03 o
   2   7   7       28.60       31.79      1.56 o
   3   7   7       93.76       93.87      1.88 o
   4   7   7      840.54      802.69     16.60 o
   5   7   7      437.09      460.54      8.69 o
   6   7   7       71.23       75.18      2.95 o
   7   7   7       51.66       61.34      2.70 o
  -7   8   7      105.04       91.56      2.87 o
  -6   8   7       22.41       22.41      2.35 o
  -5   8   7       44.65       40.50      2.18 o
  -4   8   7       92.66       87.44      2.54 o
  -3   8   7       19.94       16.86      1.83 o
  -2   8   7       39.21       37.54      1.94 o
  -1   8   7       71.36       74.54      2.04 o
   0   8   7      603.77      582.96     10.76 o
   1   8   7       71.52       73.08      2.15 o
   2   8   7       39.14       37.30      1.92 o
   3   8   7       19.84       16.18      1.75 o
   4   8   7       92.77       83.46      2.41 o
   5   8   7       44.68       39.95      2.68 o
   6   8   7       22.41       22.30      2.60 o
   7   8   7      104.72       91.52      3.21 o
   8   8   7      101.47       95.22      3.27 o
  -8   9   7       44.70       43.32      3.02 o
  -7   9   7       18.44       19.76      2.67 o
  -6   9   7        8.99        4.17      2.43 o
  -5   9   7        4.03        0.03      2.27 o
  -4   9   7        3.13        3.39      2.15 o
  -3   9   7      123.27      121.94      3.28 o
  -2   9   7      265.05      279.76      5.37 o
  -1   9   7      318.29      330.46      6.15 o
   0   9   7      394.63      435.24     10.77 o
   1   9   7      318.12      334.30      6.74 o
   2   9   7      264.58      276.79      5.03 o
   3   9   7      123.05      114.55      3.41 o
   4   9   7        3.09        3.89      2.36 o
   5   9   7        4.02        3.15      2.48 o
   6   9   7        8.90        6.85      2.56 o
   7   9   7       18.54       18.15      2.85 o
   8   9   7       44.78       44.57      3.23 o
  -7  10   7        0.06        0.30      2.89 o
  -6  10   7        0.40        0.33      2.58 o
  -5  10   7        6.77        7.05      2.87 o
  -4  10   7       13.32       10.06      2.40 o
  -3  10   7       13.39       11.71      2.50 o
  -2  10   7      161.65      164.78      3.45 o
  -1  10   7      194.28      198.12      6.15 o
   0  10   7       31.97       32.46      2.12 o
   1  10   7      194.28      194.14      3.94 o
   2  10   7      161.28      161.58      4.98 o
   3  10   7       13.31       10.54      2.67 o
   4  10   7       13.37       10.26      2.56 o
   5  10   7        6.74        6.14      2.56 o
   6  10   7        0.38       -1.08      2.68 o
   7  10   7        0.07        2.05      2.98 o
  -6  11   7       12.03       11.93      3.17 o
  -5  11   7       26.29       18.85      2.97 o
  -4  11   7        8.84        4.62      3.36 o
  -3  11   7       34.95       36.54      3.16 o
  -2  11   7        0.15        0.83      2.61 o
  -1  11   7        6.87        6.98      2.40 o
   0  11   7        0.24       -0.61      2.37 o
   1  11   7        6.84        3.16      2.64 o
   2  11   7        0.15        1.53      2.77 o
   3  11   7       34.95       35.55      3.01 o
   4  11   7        8.75        7.13      2.99 o
   5  11   7       26.24       15.89      2.89 o
   6  11   7       12.06       10.84      3.08 o
  -3  12   7       17.09        9.58      3.40 o
  -2  12   7        1.03        3.27      3.06 o
  -1  12   7        2.78       -0.75      3.27 o
   0  12   7        0.07        0.34      2.89 o
   1  12   7        2.79        3.15      3.35 o
   2  12   7        1.04        3.52      3.09 o
   3  12   7       17.02       11.71      3.18 o
   0   0   8     1319.59     1143.38     10.16 o
   0   1   8     5136.48     4989.78     46.16 o
   1   1   8      496.93      423.40      2.85 o
  -1   2   8      306.39      300.45      2.75 o
   0   2   8      780.61      810.23      7.56 o
   1   2   8      306.95      293.11      4.12 o
   2   2   8     2995.49     2834.69     31.86 o
  -2   3   8      799.73      799.69     10.33 o
  -1   3   8      694.64      667.08      9.35 o
   0   3   8     4151.25     4591.31     41.11 o
   1   3   8      693.58      683.69      5.08 o
   2   3   8      799.20      796.63      7.43 o
   3   3   8      319.73      340.43      3.60 o
  -3   4   8      277.15      245.78      8.01 o
  -2   4   8     1421.73     1376.56     23.28 o
  -1   4   8     1431.14     1663.83     14.14 o
   0   4   8     1546.16     1618.57     10.28 o
   1   4   8     1429.94     1642.60      7.97 o
   2   4   8     1421.82     1359.14     18.13 o
   3   4   8      277.61      264.38      4.08 o
   4   4   8      143.66      135.63      4.88 o
  -4   5   8       40.59       43.49      1.59 o
  -3   5   8      145.16      154.31      3.40 o
  -2   5   8        6.72        6.69      0.92 o
  -1   5   8      147.52      181.10      2.61 o
   0   5   8      223.35      266.45      3.44 o
   1   5   8      147.29      172.43      2.43 o
   2   5   8        6.74        6.51      0.85 o
   3   5   8      144.91      149.95      3.97 o
   4   5   8       40.76       44.11      1.13 o
   5   5   8      142.52      128.23      3.12 o
  -5   6   8      433.19      453.74      6.59 o
  -4   6   8       66.14       64.57      2.41 o
  -3   6   8        0.88        0.41      1.18 o
  -2   6   8       45.30       45.36      1.37 o
  -1   6   8      212.21      223.99      3.54 o
   0   6   8       28.42       28.18      1.29 o
   1   6   8      212.82      216.52      2.10 o
   2   6   8       45.42       42.52      1.20 o
   3   6   8        0.90        1.18      1.13 o
   4   6   8       66.06       59.94      1.69 o
   5   6   8      432.71      454.26      6.48 o
   6   6   8       11.41       21.94      2.36 o
  -6   7   8      169.76      171.69      3.12 o
  -5   7   8      472.17      476.86      8.15 o
  -4   7   8      114.32      117.66      2.37 o
  -3   7   8      340.40      341.99      5.07 o
  -2   7   8      201.09      196.37      2.31 o
  -1   7   8       50.94       47.26      1.56 o
   0   7   8      155.29      179.21      3.49 o
   1   7   8       50.73       49.57      1.68 o
   2   7   8      201.35      190.21      2.61 o
   3   7   8      339.68      329.05      6.09 o
   4   7   8      114.41      120.39      3.00 o
   5   7   8      472.20      448.84     15.11 o
   6   7   8      169.60      170.22      3.41 o
   7   7   8        2.84        5.04      2.44 o
  -7   8   8      159.47      149.65      3.41 o
  -6   8   8       54.06       48.75      2.51 o
  -5   8   8       85.41       95.37      2.45 o
  -4   8   8      128.67      122.39      2.83 o
  -3   8   8      245.61      259.97      4.01 o
  -2   8   8      548.32      570.85     11.67 o
  -1   8   8      500.64      517.29     11.50 o
   0   8   8       49.24       45.01      1.98 o
   1   8   8      501.00      507.36      9.62 o
   2   8   8      548.54      557.08     10.02 o
   3   8   8      245.60      250.18      4.94 o
   4   8   8      128.74      115.02      2.55 o
   5   8   8       85.61       95.61      2.96 o
   6   8   8       53.95       53.58      3.04 o
   7   8   8      159.42      150.18      3.56 o
   8   8   8      179.52      175.04      4.02 o
  -8   9   8       39.85       38.08      3.21 o
  -7   9   8       74.37       67.97      2.98 o
  -6   9   8       20.27       20.00      2.49 o
  -5   9   8        0.98       -0.25      2.16 o
  -4   9   8        4.88        4.09      2.16 o
  -3   9   8        1.50        0.48      2.17 o
  -2   9   8      160.08      171.05      3.10 o
  -1   9   8      141.94      156.41      2.70 o
   0   9   8      273.44      281.36      5.68 o
   1   9   8      141.62      149.11      3.35 o
   2   9   8      160.19      163.84      3.95 o
   3   9   8        1.51        1.43      2.10 o
   4   9   8        4.89        3.11      2.39 o
   5   9   8        0.98        0.42      2.39 o
   6   9   8       20.21       18.71      2.67 o
   7   9   8       74.23       68.21      3.19 o
   8   9   8       39.87       33.81      3.14 o
  -7  10   8        4.76        2.28      3.01 o
  -6  10   8        5.96        5.80      2.85 o
  -5  10   8        9.19        7.02      2.87 o
  -4  10   8        4.69        2.43      2.29 o
  -3  10   8        0.38       -1.19      2.43 o
  -2  10   8       38.89       42.78      2.81 o
  -1  10   8        9.63        7.97      2.27 o
   0  10   8      106.18      104.00      2.53 o
   1  10   8        9.56        5.86      2.14 o
   2  10   8       38.86       40.28      2.57 o
   3  10   8        0.38       -0.20      2.61 o
   4  10   8        4.64        1.36      2.80 o
   5  10   8        9.12       10.18      2.59 o
   6  10   8        5.95        5.20      2.76 o
   7  10   8        4.75        3.12      2.96 o
  -5  11   8       19.94       18.48      3.04 o
  -4  11   8        9.78       14.17      3.51 o
  -3  11   8        3.91        2.89      2.70 o
  -2  11   8       16.79       19.59      2.76 o
  -1  11   8        3.71        2.67      2.61 o
   0  11   8        4.87        1.80      2.20 o
   1  11   8        3.76        2.97      2.56 o
   2  11   8       16.85       16.79      2.87 o
   3  11   8        3.87        5.14      2.88 o
   4  11   8        9.80       12.44      3.07 o
   5  11   8       19.94       13.60      3.19 o
  -3  12   8       12.96       13.83      3.40 o
  -2  12   8        1.21        3.61      3.11 o
  -1  12   8        5.07        1.70      3.28 o
   0  12   8       17.32       23.28      3.55 o
   1  12   8        5.09        6.34      3.31 o
   2  12   8        1.19        2.89      3.18 o
   3  12   8       12.98       17.38      3.32 o
   0   1   9       34.03       52.88      1.73 o
   1   1   9      875.77      977.11     11.37 o
  -1   2   9     2083.73     2272.43     16.92 o
   0   2   9     2679.87     2773.51     27.06 o
   1   2   9     2083.64     2256.15     25.33 o
   2   2   9     3235.50     3352.34     52.31 o
  -2   3   9     1387.09     1468.62     19.24 o
  -1   3   9      151.57      139.09      5.06 o
   0   3   9      132.82      122.43      2.74 o
   1   3   9      151.28      145.86      1.90 o
   2   3   9     1386.85     1474.19     13.44 o
   3   3   9      805.78      820.20     11.88 o
  -3   4   9       71.91       77.31      2.76 o
  -2   4   9       88.80       80.00      1.67 o
  -1   4   9      800.10      921.12      8.20 o
   0   4   9        0.28        5.52      1.08 o
   1   4   9      798.94      915.07      6.22 o
   2   4   9       88.34       83.34      1.24 o
   3   4   9       72.10       86.22      1.89 o
   4   4   9        0.04       -0.33      0.95 o
  -4   5   9      248.01      249.20      3.41 o
  -3   5   9       50.73       45.82      1.93 o
  -2   5   9      223.50      235.60      3.95 o
  -1   5   9      171.43      171.11      2.49 o
   0   5   9      203.35      194.63      1.97 o
   1   5   9      171.64      167.17      1.89 o
   2   5   9      222.99      228.67      3.20 o
   3   5   9       50.44       51.31      1.09 o
   4   5   9      248.49      227.51      4.22 o
   5   5   9       57.28       51.83      1.96 o
  -5   6   9      163.71      163.01      2.74 o
  -4   6   9      221.35      209.84      2.61 o
  -3   6   9      274.89      272.03      3.44 o
  -2   6   9      108.98      109.68      2.34 o
  -1   6   9       35.62       39.74      1.40 o
   0   6   9      439.89      446.98      6.85 o
   1   6   9       35.46       38.70      1.33 o
   2   6   9      109.05      108.37      2.14 o
   3   6   9      274.40      259.76      4.30 o
   4   6   9      221.43      208.70      3.20 o
   5   6   9      163.65      161.87      2.76 o
   6   6   9       60.83       58.86      2.27 o
  -6   7   9       32.33       32.90      2.45 o
  -5   7   9      236.26      230.25      3.93 o
  -4   7   9      563.56      562.92      6.85 o
  -3   7   9      745.19      772.07     10.39 o
  -2   7   9      116.21      109.44      2.27 o
  -1   7   9      114.05      111.98      2.32 o
   0   7   9       57.97       58.49      1.61 o
   1   7   9      113.96      115.73      2.61 o
   2   7   9      116.29      109.62      2.06 o
   3   7   9      744.88      724.85     14.24 o
   4   7   9      563.54      552.05      8.98 o
   5   7   9      236.10      224.22      4.53 o
   6   7   9       32.25       29.76      2.47 o
   7   7   9       24.20       25.09      2.56 o
  -7   8   9       69.99       66.44      2.88 o
  -6   8   9       11.17       11.41      2.25 o
  -5   8   9      158.54      161.40      2.84 o
  -4   8   9       69.21       69.89      2.24 o
  -3   8   9       17.34       14.16      2.14 o
  -2   8   9       14.85       15.29      2.22 o
  -1   8   9      251.63      254.90      4.39 o
   0   8   9      100.97      101.58      2.57 o
   1   8   9      251.72      251.86      5.16 o
   2   8   9       14.91       15.53      1.89 o
   3   8   9       17.32       14.06      1.90 o
   4   8   9       69.16       65.67      2.99 o
   5   8   9      158.40      158.84      3.28 o
   6   8   9       11.23       12.72      2.57 o
   7   8   9       69.96       59.59      3.06 o
   8   8   9       17.16       13.69      2.90 o
  -8   9   9       15.85       11.98      2.94 o
  -7   9   9        5.93        9.03      2.88 o
  -6   9   9       24.81       20.69      2.78 o
  -5   9   9        1.07       -0.12      2.15 o
  -4   9   9       59.77       60.03      2.55 o
  -3   9   9      117.26      123.69      2.83 o
  -2   9   9       90.46       93.58      2.60 o
  -1   9   9      119.87      141.57      2.65 o
   0   9   9       77.91       84.13      2.42 o
   1   9   9      119.88      132.40      2.60 o
   2   9   9       90.65       94.21      2.58 o
   3   9   9      116.94      118.54      3.19 o
   4   9   9       59.65       57.17      2.64 o
   5   9   9        1.08        2.38      2.43 o
   6   9   9       24.80       21.53      2.70 o
   7   9   9        5.99        6.74      2.87 o
   8   9   9       15.81       10.71      3.23 o
  -7  10   9        1.65        2.60      3.12 o
  -6  10   9        8.28        6.13      2.89 o
  -5  10   9       30.05       32.64      2.85 o
  -4  10   9        9.47        8.09      2.35 o
  -3  10   9       16.69       21.17      2.68 o
  -2  10   9       25.58       28.22      2.60 o
  -1  10   9       22.92       22.46      2.62 o
   0  10   9       23.92       20.03      2.21 o
   1  10   9       22.98       20.40      2.26 o
   2  10   9       25.56       24.26      2.47 o
   3  10   9       16.66       20.31      2.74 o
   4  10   9        9.42        7.93      2.94 o
   5  10   9       30.06       28.53      2.81 o
   6  10   9        8.29        4.79      2.81 o
   7  10   9        1.66        3.42      3.04 o
  -5  11   9       29.33       29.83      3.13 o
  -4  11   9       15.48       18.05      3.57 o
  -3  11   9       36.75       39.88      3.10 o
  -2  11   9       21.14       21.25      2.91 o
  -1  11   9        9.66       10.03      2.71 o
   0  11   9        2.22        5.27      2.23 o
   1  11   9        9.62        7.44      2.58 o
   2  11   9       21.16       20.78      2.90 o
   3  11   9       36.71       40.04      3.06 o
   4  11   9       15.45       16.41      3.14 o
   5  11   9       29.27       29.36      3.32 o
  -2  12   9        2.65        5.73      2.91 o
  -1  12   9       13.32       10.39      3.20 o
   0  12   9        1.96        2.38      3.52 o
   1  12   9       13.30       14.02      3.84 o
   2  12   9        2.67        4.19      3.16 o
   0   1  10       39.39       36.71      0.91 o
   1   1  10      516.45      549.53      7.48 o
  -1   2  10      942.02      923.50     12.94 o
   0   2  10     2729.68     2592.08     31.06 o
   1   2  10      941.60      930.04     13.32 o
   2   2  10        0.82        2.03      0.74 o
  -2   3  10       10.58       11.95      0.86 o
  -1   3  10       17.56       21.30      1.02 o
   0   3  10      741.76      745.67     12.32 o
   1   3  10       17.54       22.61      1.02 o
   2   3  10       10.51       11.42      0.85 o
   3   3  10        0.08        1.35      0.88 o
  -3   4  10       31.98       32.16      1.14 o
  -2   4  10       83.34       82.07      3.61 o
  -1   4  10      802.64      846.74      6.02 o
   0   4  10      341.52      340.24      2.84 o
   1   4  10      801.31      844.18      7.97 o
   2   4  10       83.42       86.78      1.48 o
   3   4  10       31.81       31.94      1.09 o
   4   4  10       98.79       94.36      1.94 o
  -4   5  10       73.24       84.36      2.01 o
  -3   5  10       18.34       17.39      1.20 o
  -2   5  10      340.94      333.84      8.72 o
  -1   5  10      206.16      209.37      3.07 o
   0   5  10       11.07        9.15      1.23 o
   1   5  10      206.45      209.41      2.58 o
   2   5  10      340.63      333.20      6.25 o
   3   5  10       18.22       16.22      1.09 o
   4   5  10       73.25       81.67      2.10 o
   5   5  10      557.44      599.47     10.60 o
  -5   6  10      212.98      210.29      4.07 o
  -4   6  10      189.61      182.83      2.89 o
  -3   6  10       69.70       66.19      1.71 o
  -2   6  10      325.59      316.00      5.50 o
  -1   6  10       31.65       34.92      1.46 o
   0   6  10      412.43      416.45      6.31 o
   1   6  10       31.70       33.14      1.37 o
   2   6  10      325.56      318.53      6.94 o
   3   6  10       69.45       65.76      1.84 o
   4   6  10      190.22      178.16      3.14 o
   5   6  10      212.64      205.04      3.32 o
   6   6  10      192.65      179.64      4.96 o
  -6   7  10       67.09       68.28      2.53 o
  -5   7  10      113.57      107.95      2.41 o
  -4   7  10       91.72       96.14      2.24 o
  -3   7  10      384.62      411.19      5.06 o
  -2   7  10      277.22      305.20      4.72 o
  -1   7  10      151.74      146.72      2.60 o
   0   7  10       88.54       98.23      2.18 o
   1   7  10      151.28      148.09      2.37 o
   2   7  10      277.25      285.39      5.52 o
   3   7  10      384.24      382.93      7.82 o
   4   7  10       91.65       89.92      2.35 o
   5   7  10      113.40      106.23      2.78 o
   6   7  10       66.86       69.02      2.48 o
   7   7  10      105.16      110.79      2.97 o
  -7   8  10      185.10      188.63      3.73 o
  -6   8  10       66.41       77.28      2.64 o
  -5   8  10       83.26       85.59      2.63 o
  -4   8  10      110.60      106.49      2.53 o
  -3   8  10      249.61      271.37      4.06 o
  -2   8  10      132.09      134.33      2.66 o
  -1   8  10       36.07       38.79      1.94 o
   0   8  10      143.49      145.31      3.16 o
   1   8  10       35.91       36.62      1.98 o
   2   8  10      131.85      126.25      3.56 o
   3   8  10      249.54      252.24      5.69 o
   4   8  10      110.77      101.05      3.35 o
   5   8  10       83.48       85.62      3.22 o
   6   8  10       66.11       72.28      2.96 o
   7   8  10      185.34      184.49      4.39 o
   8   8  10      134.26      134.05      3.92 o
  -8   9  10       52.42       52.26      3.29 o
  -7   9  10       80.19       81.14      3.30 o
  -6   9  10        6.37        6.02      2.51 o
  -5   9  10        2.41        1.55      2.18 o
  -4   9  10        8.10        9.95      2.26 o
  -3   9  10      146.19      148.56      4.19 o
  -2   9  10      248.06      271.10      6.18 o
  -1   9  10       48.37       47.36      2.40 o
   0   9  10        3.63        4.92      2.01 o
   1   9  10       48.12       47.68      2.19 o
   2   9  10      248.03      262.68      5.25 o
   3   9  10      146.01      142.82      3.71 o
   4   9  10        8.16        9.40      2.32 o
   5   9  10        2.39        2.42      2.45 o
   6   9  10        6.40        4.50      2.69 o
   7   9  10       80.12       76.57      3.66 o
   8   9  10       52.36       49.15      3.42 o
  -6  10  10        1.46        2.29      2.65 o
  -5  10  10        3.64        2.88      2.60 o
  -4  10  10        2.64        2.77      2.30 o
  -3  10  10       44.09       47.55      2.78 o
  -2  10  10       68.12       68.67      3.04 o
  -1  10  10       20.43       18.75      2.48 o
   0  10  10       47.93       52.56      2.40 o
   1  10  10       20.39       20.63      2.45 o
   2  10  10       68.16       66.92      2.56 o
   3  10  10       44.13       44.96      3.06 o
   4  10  10        2.61        6.75      2.65 o
   5  10  10        3.65        2.48      2.60 o
   6  10  10        1.46       -0.56      3.15 o
  -5  11  10       17.57       18.61      3.52 o
  -4  11  10       17.91       17.77      3.39 o
  -3  11  10       40.18       47.37      3.17 o
  -2  11  10       29.55       36.48      3.00 o
  -1  11  10        4.53        5.20      2.70 o
   0  11  10       21.44       23.52      2.56 o
   1  11  10        4.53        5.31      2.65 o
   2  11  10       29.58       32.45      2.89 o
   3  11  10       40.06       41.32      3.14 o
   4  11  10       17.91       15.91      3.21 o
   5  11  10       17.56       19.49      3.32 o
  -1  12  10        7.24        7.34      3.12 o
   0  12  10       33.80       37.73      4.01 o
   1  12  10        7.24        8.35      3.11 o
   0   1  11       10.78       16.14      0.77 o
   1   1  11      469.12      489.96      9.46 o
  -1   2  11      669.72      642.66     18.81 o
   0   2  11     1102.13     1086.14     17.10 o
   1   2  11      669.68      677.66     12.21 o
   2   2  11      468.61      499.71     12.65 o
  -2   3  11      254.89      253.15      5.72 o
  -1   3  11       87.20       97.02      2.04 o
   0   3  11      957.12     1009.36     14.72 o
   1   3  11       87.25       99.20      1.72 o
   2   3  11      254.47      260.28      6.28 o
   3   3  11      621.93      678.15     14.76 o
  -3   4  11      247.07      228.58      5.87 o
  -2   4  11       37.92       35.57      1.24 o
  -1   4  11      128.14      126.18      2.08 o
   0   4  11     1212.64     1262.28     18.82 o
   1   4  11      128.18      121.79      2.51 o
   2   4  11       37.91       35.56      1.06 o
   3   4  11      246.36      226.30      4.93 o
   4   4  11       70.72       69.81      1.83 o
  -4   5  11      227.28      224.65      3.63 o
  -3   5  11      351.83      335.37      8.86 o
  -2   5  11       81.10       88.18      2.17 o
  -1   5  11        1.31        1.33      1.20 o
   0   5  11       73.40       69.18      1.63 o
   1   5  11        1.26        0.94      1.25 o
   2   5  11       81.03       89.20      1.61 o
   3   5  11      351.96      333.24      8.56 o
   4   5  11      227.22      215.19      5.94 o
   5   5  11      276.75      260.78      6.14 o
  -5   6  11      211.40      207.36      5.05 o
  -4   6  11      273.87      302.08      8.82 o
  -3   6  11      195.03      193.77      4.01 o
  -2   6  11      663.46      679.96      9.68 o
  -1   6  11      150.20      160.98      2.05 o
   0   6  11       27.61       25.74      1.53 o
   1   6  11      150.51      155.85      2.45 o
   2   6  11      664.14      653.06      9.15 o
   3   6  11      195.17      183.55      3.87 o
   4   6  11      273.87      269.95      7.90 o
   5   6  11      211.26      200.93      5.59 o
   6   6  11       50.98       44.92      2.31 o
  -6   7  11        7.68        6.75      2.25 o
  -5   7  11      159.74      164.26      3.59 o
  -4   7  11        5.96        4.67      2.02 o
  -3   7  11      268.13      296.35      4.44 o
  -2   7  11      146.20      157.90      3.04 o
  -1   7  11       44.77       45.80      1.81 o
   0   7  11        1.67       -0.83      1.53 o
   1   7  11       44.91       48.11      1.85 o
   2   7  11      146.60      146.75      3.35 o
   3   7  11      268.39      269.32      4.96 o
   4   7  11        5.93        3.74      1.97 o
   5   7  11      159.64      163.23      5.02 o
   6   7  11        7.69        8.05      2.13 o
   7   7  11       24.16       27.47      2.75 o
  -7   8  11        6.69       11.38      2.65 o
  -6   8  11       54.18       57.79      2.60 o
  -5   8  11       12.24       13.01      2.21 o
  -4   8  11       50.73       41.88      2.27 o
  -3   8  11      147.91      164.17      3.26 o
  -2   8  11       14.89       12.51      2.06 o
  -1   8  11       59.64       56.14      2.10 o
   0   8  11       10.44        5.79      1.88 o
   1   8  11       59.78       53.94      2.00 o
   2   8  11       14.92       11.00      1.91 o
   3   8  11      147.87      157.42      4.54 o
   4   8  11       50.69       40.35      2.07 o
   5   8  11       12.23       10.15      2.18 o
   6   8  11       54.24       55.30      2.88 o
   7   8  11        6.72        9.62      3.41 o
   8   8  11        2.22        6.33      3.15 o
  -7   9  11       12.28       14.60      2.86 o
  -6   9  11       12.11       13.77      2.55 o
  -5   9  11       27.78       27.12      2.37 o
  -4   9  11       82.79       84.03      2.90 o
  -3   9  11       89.71       95.70      2.74 o
  -2   9  11      131.25      146.32      3.41 o
  -1   9  11       74.94       78.87      2.75 o
   0   9  11      186.42      194.50      3.76 o
   1   9  11       74.84       73.34      2.33 o
   2   9  11      131.19      133.11      3.80 o
   3   9  11       89.61       88.72      2.80 o
   4   9  11       82.87       86.41      3.07 o
   5   9  11       27.71       25.49      2.97 o
   6   9  11       12.15       11.79      3.40 o
   7   9  11       12.28       10.16      3.46 o
  -6  10  11        1.16        3.89      2.67 o
  -5  10  11        1.85        0.66      2.69 o
  -4  10  11        3.67        5.24      2.52 o
  -3  10  11       75.03       83.92      3.04 o
  -2  10  11        7.57        8.37      2.65 o
  -1  10  11       46.39       53.03      2.75 o
   0  10  11       95.00       96.11      2.76 o
   1  10  11       46.33       48.87      2.83 o
   2  10  11        7.59       10.43      2.27 o
   3  10  11       74.86       78.93      2.84 o
   4  10  11        3.70        4.79      2.67 o
   5  10  11        1.84        1.60      3.01 o
   6  10  11        1.13        3.44      3.57 o
  -4  11  11       34.09       34.94      3.14 o
  -3  11  11       14.29       12.93      2.72 o
  -2  11  11       16.54       16.32      2.99 o
  -1  11  11       41.93       42.78      3.22 o
   0  11  11        6.66        7.62      2.69 o
   1  11  11       41.90       44.12      2.85 o
   2  11  11       16.50       15.85      2.76 o
   3  11  11       14.31       17.10      2.88 o
   4  11  11       34.07       31.87      3.31 o
   0   0  12       55.10       47.33      2.20 o
   0   1  12      140.47      134.44      2.74 o
   1   1  12      685.15      716.44     14.23 o
  -1   2  12      116.79      121.69      4.21 o
   0   2  12     1699.99     1668.38     24.72 o
   1   2  12      116.91      134.30      3.08 o
   2   2  12      522.77      468.21     17.23 o
  -2   3  12       97.59       99.48      1.58 o
  -1   3  12      215.31      202.34      4.04 o
   0   3  12      201.84      208.54      4.23 o
   1   3  12      215.38      198.66      2.82 o
   2   3  12       97.72       94.57      2.83 o
   3   3  12      114.16      120.50      3.68 o
  -3   4  12      385.39      385.44     11.84 o
  -2   4  12      264.09      275.91      4.56 o
  -1   4  12      243.98      257.84      3.21 o
   0   4  12       27.11       35.20      1.23 o
   1   4  12      243.75      258.47      4.03 o
   2   4  12      264.14      262.11      6.33 o
   3   4  12      386.64      382.34     10.44 o
   4   4  12       27.03       22.37      1.35 o
  -4   5  12      180.32      177.90      3.32 o
  -3   5  12      220.74      213.26      4.50 o
  -2   5  12       61.59       67.78      1.58 o
  -1   5  12      202.10      211.29      3.28 o
   0   5  12      741.80      817.01      9.51 o
   1   5  12      202.02      211.42      3.84 o
   2   5  12       61.51       65.39      2.04 o
   3   5  12      220.48      201.74      5.28 o
   4   5  12      180.42      163.72      5.22 o
   5   5  12       54.55       49.45      2.51 o
  -5   6  12      350.77      369.22      7.63 o
  -4   6  12      331.22      354.71      6.31 o
  -3   6  12      113.11      122.62      2.26 o
  -2   6  12      154.03      146.59      2.57 o
  -1   6  12      144.39      159.80      3.02 o
   0   6  12       56.89       61.21      1.84 o
   1   6  12      144.57      153.79      2.62 o
   2   6  12      154.11      137.18      2.58 o
   3   6  12      112.71      111.99      3.51 o
   4   6  12      331.08      314.67     10.70 o
   5   6  12      351.19      340.70     10.23 o
   6   6  12        1.95        2.32      2.19 o
  -6   7  12       36.11       33.01      2.65 o
  -5   7  12       86.61       87.09      2.49 o
  -4   7  12       67.45       67.60      2.37 o
  -3   7  12       52.52       58.13      2.28 o
  -2   7  12       73.34       70.48      2.15 o
  -1   7  12       63.62       66.47      1.90 o
   0   7  12        3.25        1.64      1.56 o
   1   7  12       63.68       67.09      2.08 o
   2   7  12       73.41       69.59      2.23 o
   3   7  12       52.60       55.20      2.33 o
   4   7  12       67.54       62.27      2.71 o
   5   7  12       86.51       81.56      3.07 o
   6   7  12       36.11       33.09      2.76 o
   7   7  12        0.07        0.14      2.56 o
  -7   8  12       47.20       48.18      3.10 o
  -6   8  12       11.04       13.12      2.45 o
  -5   8  12       62.94       65.68      2.61 o
  -4   8  12      134.77      132.13      3.51 o
  -3   8  12       90.09       91.20      2.46 o
  -2   8  12       57.23       59.11      2.38 o
  -1   8  12       28.66       29.31      2.17 o
   0   8  12       99.82       97.08      2.45 o
   1   8  12       28.77       28.67      1.99 o
   2   8  12       57.18       57.24      2.36 o
   3   8  12       90.04       88.67      2.50 o
   4   8  12      134.69      128.65      4.48 o
   5   8  12       62.75       61.78      2.78 o
   6   8  12       10.96       12.63      3.04 o
   7   8  12       47.08       49.08      3.92 o
   8   8  12        0.36        3.01      3.26 o
  -7   9  12       10.37       12.44      3.04 o
  -6   9  12       60.50       70.62      3.15 o
  -5   9  12        1.74        2.28      2.28 o
  -4   9  12       16.36       13.14      2.46 o
  -3   9  12       49.63       46.15      2.50 o
  -2   9  12       55.76       60.88      2.73 o
  -1   9  12       28.85       28.92      2.49 o
   0   9  12        3.01        5.97      2.15 o
   1   9  12       28.77       23.85      2.19 o
   2   9  12       55.78       57.03      2.58 o
   3   9  12       49.45       49.40      2.38 o
   4   9  12       16.32       15.10      2.22 o
   5   9  12        1.76        1.47      3.17 o
   6   9  12       60.42       67.84      3.90 o
   7   9  12       10.37       13.65      3.65 o
  -5  10  12       54.35       61.58      3.10 o
  -4  10  12       26.16       27.69      2.76 o
  -3  10  12       41.17       46.84      2.98 o
  -2  10  12       40.93       45.98      2.98 o
  -1  10  12       75.53       85.26      2.98 o
   0  10  12        0.05        2.30      2.41 o
   1  10  12       75.57       82.44      3.07 o
   2  10  12       41.08       42.39      2.42 o
   3  10  12       41.23       43.21      2.61 o
   4  10  12       26.26       27.60      3.08 o
   5  10  12       54.44       62.53      3.88 o
  -3  11  12        9.39        7.24      2.95 o
  -2  11  12        7.04        7.13      2.75 o
  -1  11  12       32.29       35.85      2.94 o
   0  11  12       36.44       40.67      3.28 o
   1  11  12       32.25       35.70      2.91 o
   2  11  12        7.04        6.78      2.66 o
   3  11  12        9.41        9.77      3.09 o
   0   1  13       34.58       32.00      1.06 o
   1   1  13        1.09        1.22      0.74 o
  -1   2  13       99.94       87.74      3.35 o
   0   2  13       12.79       14.45      1.00 o
   1   2  13       99.83       94.27      2.14 o
   2   2  13      255.62      236.05      8.00 o
  -2   3  13      532.49      523.72      9.54 o
  -1   3  13       46.05       44.69      1.25 o
   0   3  13      609.90      597.85     15.45 o
   1   3  13       46.04       46.46      1.26 o
   2   3  13      532.91      521.40     10.39 o
   3   3  13       36.90       38.04      1.49 o
  -3   4  13      336.86      335.82     15.77 o
  -2   4  13      253.63      245.18      4.21 o
  -1   4  13      140.12      140.90      2.23 o
   0   4  13      312.00      291.70      4.36 o
   1   4  13      140.12      138.64      3.05 o
   2   4  13      253.49      240.01      4.45 o
   3   4  13      336.68      317.20     15.57 o
   4   4  13      102.87      105.69      2.84 o
  -4   5  13      848.16      902.78     11.13 o
  -3   5  13      298.83      282.62      6.59 o
  -2   5  13      145.88      141.51      2.03 o
  -1   5  13       68.77       68.90      1.70 o
   0   5  13      125.20      139.00      2.10 o
   1   5  13       68.68       64.66      1.77 o
   2   5  13      146.39      135.28      2.83 o
   3   5  13      298.93      283.49      7.00 o
   4   5  13      847.51      864.20     18.76 o
   5   5  13      752.11      846.69     13.88 o
  -5   6  13      116.05      118.99      3.17 o
  -4   6  13      210.33      221.11      4.57 o
  -3   6  13      161.98      163.10      4.50 o
  -2   6  13      351.30      332.67      4.54 o
  -1   6  13       24.45       26.87      1.66 o
   0   6  13       16.85       10.95      1.59 o
   1   6  13       24.44       30.38      1.72 o
   2   6  13      350.89      329.23      5.05 o
   3   6  13      161.72      153.84      4.11 o
   4   6  13      210.03      216.38      4.21 o
   5   6  13      115.74      117.03      3.31 o
   6   6  13       25.65       21.75      2.42 o
  -6   7  13       47.55       49.52      2.81 o
  -5   7  13       54.29       52.75      2.45 o
  -4   7  13      153.89      157.55      3.50 o
  -3   7  13      222.86      255.59      3.69 o
  -2   7  13       81.57       79.10      2.33 o
  -1   7  13      115.17      120.05      2.21 o
   0   7  13      145.34      139.74      3.03 o
   1   7  13      115.10      121.87      3.11 o
   2   7  13       81.44       75.01      2.11 o
   3   7  13      223.34      237.44      7.34 o
   4   7  13      153.81      154.36      6.28 o
   5   7  13       54.24       54.82      2.74 o
   6   7  13       47.64       49.76      3.05 o
   7   7  13        8.82       10.34      2.63 o
  -7   8  13       61.29       71.16      3.15 o
  -6   8  13        7.09        6.86      2.39 o
  -5   8  13       25.98       33.06      2.61 o
  -4   8  13        2.38        3.30      2.07 o
  -3   8  13       13.08       15.46      2.23 o
  -2   8  13       87.81       87.50      2.54 o
  -1   8  13       38.98       39.90      2.30 o
   0   8  13        9.60        9.17      2.01 o
   1   8  13       38.93       36.62      2.18 o
   2   8  13       87.85       77.59      2.56 o
   3   8  13       13.12       16.46      2.21 o
   4   8  13        2.36        3.12      2.22 o
   5   8  13       26.12       31.84      2.59 o
   6   8  13        7.06        5.12      2.99 o
   7   8  13       61.33       71.45      3.48 o
   8   8  13       17.88       28.53      3.46 o
  -6   9  13       18.89       22.54      2.81 o
  -5   9  13        5.86        6.09      2.46 o
  -4   9  13       10.45       12.00      2.65 o
  -3   9  13        6.91        5.22      2.25 o
  -2   9  13       29.19       27.51      2.56 o
  -1   9  13       84.86       88.97      2.85 o
   0   9  13       30.94       30.76      2.30 o
   1   9  13       85.15       79.17      2.77 o
   2   9  13       29.30       29.35      2.43 o
   3   9  13        6.96        6.30      2.21 o
   4   9  13       10.52       10.53      2.53 o
   5   9  13        5.85        6.84      3.27 o
   6   9  13       18.96       26.73      4.07 o
  -5  10  13       29.83       30.19      2.87 o
  -4  10  13        1.22        2.37      2.74 o
  -3  10  13        1.38        1.40      2.65 o
  -2  10  13       15.94       10.76      2.55 o
  -1  10  13       89.65       85.39      2.96 o
   0  10  13       62.50       65.81      2.96 o
   1  10  13       89.68       84.02      3.32 o
   2  10  13       15.89       12.30      2.40 o
   3  10  13        1.37        1.54      2.39 o
   4  10  13        1.24       -0.38      3.24 o
   5  10  13       29.93       37.08      3.74 o
  -2  11  13       30.54       30.40      3.05 o
  -1  11  13       49.70       61.10      3.43 o
   0  11  13      148.97      154.78      5.34 o
   1  11  13       49.71       60.90      3.19 o
   2  11  13       30.52       29.45      2.92 o
   0   1  14      178.96      177.35      3.68 o
   1   1  14       21.45       22.86      0.91 o
  -1   2  14        4.50        5.83      0.92 o
   0   2  14        4.00        5.96      0.87 o
   1   2  14        4.63        5.49      0.80 o
   2   2  14        1.08        1.64      1.17 o
  -2   3  14      208.38      198.73      4.69 o
  -1   3  14      143.98      141.67      3.58 o
   0   3  14       52.79       49.96      1.91 o
   1   3  14      143.66      137.52      2.43 o
   2   3  14      208.16      196.59      4.73 o
   3   3  14        4.38        4.77      1.45 o
  -3   4  14      439.69      437.56      9.93 o
  -2   4  14        5.82        4.14      1.42 o
  -1   4  14      103.03       97.01      1.66 o
   0   4  14       13.66        9.13      1.36 o
   1   4  14      103.03       97.81      2.54 o
   2   4  14        5.78        4.66      1.35 o
   3   4  14      439.79      457.89      7.71 o
   4   4  14      120.93      112.80      2.88 o
  -4   5  14       26.65       26.61      2.47 o
  -3   5  14      652.72      617.47     15.23 o
  -2   5  14       77.09       75.05      1.84 o
  -1   5  14       35.24       31.49      1.59 o
   0   5  14       83.24       76.35      1.89 o
   1   5  14       35.40       33.10      1.66 o
   2   5  14       77.04       74.19      1.93 o
   3   5  14      653.38      644.82     11.71 o
   4   5  14       26.64       26.95      2.32 o
   5   5  14        1.84        1.00      2.41 o
  -5   6  14       66.82       78.14      2.66 o
  -4   6  14      185.51      201.96      4.86 o
  -3   6  14       17.05       15.28      2.11 o
  -2   6  14      220.25      233.79      5.06 o
  -1   6  14       21.54       22.10      1.69 o
   0   6  14       29.57       22.31      1.70 o
   1   6  14       21.51       23.75      1.72 o
   2   6  14      220.37      233.23      4.89 o
   3   6  14       17.06       14.92      2.09 o
   4   6  14      185.56      183.61      3.90 o
   5   6  14       66.83       74.85      3.01 o
   6   6  14        1.06        2.11      2.36 o
  -6   7  14       11.81       11.48      2.55 o
  -5   7  14       37.52       31.47      2.35 o
  -4   7  14      105.53      106.62      2.75 o
  -3   7  14      229.01      240.54      4.00 o
  -2   7  14      120.04      112.91      2.48 o
  -1   7  14      505.34      508.10      8.37 o
   0   7  14      158.04      167.37      3.39 o
   1   7  14      505.49      515.33      9.51 o
   2   7  14      120.01      116.24      3.48 o
   3   7  14      229.43      224.92      7.59 o
   4   7  14      105.67      104.39      3.07 o
   5   7  14       37.51       33.63      2.66 o
   6   7  14       11.79       12.74      2.45 o
   7   7  14       16.97       18.11      2.54 o
  -7   8  14       17.53       20.20      2.94 o
  -6   8  14       31.21       32.36      2.73 o
  -5   8  14       21.70       19.52      2.50 o
  -4   8  14        3.80        2.78      2.09 o
  -3   8  14       21.56       21.86      2.41 o
  -2   8  14      127.83      130.71      2.94 o
  -1   8  14      125.06      127.55      2.75 o
   0   8  14        2.62        4.20      1.95 o
   1   8  14      124.96      127.45      3.62 o
   2   8  14      127.60      128.30      3.05 o
   3   8  14       21.60       21.28      2.22 o
   4   8  14        3.77        3.86      2.63 o
   5   8  14       21.82       20.01      2.49 o
   6   8  14       31.18       28.20      2.89 o
   7   8  14       17.52       21.86      3.30 o
  -6   9  14       32.40       39.34      3.02 o
  -5   9  14       45.49       41.29      2.81 o
  -4   9  14       19.13       17.83      2.66 o
  -3   9  14       22.14       15.73      2.56 o
  -2   9  14       47.72       42.21      2.72 o
  -1   9  14       54.36       57.57      2.70 o
   0   9  14       34.05       30.25      2.36 o
   1   9  14       54.20       57.91      2.67 o
   2   9  14       47.69       39.23      2.53 o
   3   9  14       22.24       18.54      2.49 o
   4   9  14       19.28       15.95      2.58 o
   5   9  14       45.37       46.27      3.73 o
   6   9  14       32.40       35.37      3.69 o
  -4  10  14        2.78        2.38      2.95 o
  -3  10  14        4.21        0.90      2.93 o
  -2  10  14       21.09       20.00      2.72 o
  -1  10  14       28.79       32.42      2.70 o
   0  10  14        0.32        2.74      2.66 o
   1  10  14       28.81       32.41      3.00 o
   2  10  14       21.03       17.97      2.81 o
   3  10  14        4.22        2.92      2.51 o
   4  10  14        2.76        1.13      3.31 o
  -1  11  14       55.00       55.54      3.38 o
   0  11  14        5.35       10.53      3.18 o
   1  11  14       54.99       51.34      3.31 o
   0   1  15      105.53      106.82      2.62 o
   1   1  15        0.79       -0.25      1.11 o
  -1   2  15      145.95      150.58      2.77 o
   0   2  15      213.04      229.40      5.16 o
   1   2  15      146.62      140.62      4.13 o
   2   2  15      375.45      346.84      6.20 o
  -2   3  15      151.55      147.56      2.88 o
  -1   3  15       88.74       80.30      1.80 o
   0   3  15        2.20        2.46      1.22 o
   1   3  15       88.55       75.15      1.72 o
   2   3  15      151.44      147.36      3.08 o
   3   3  15      125.77      125.69      2.66 o
  -3   4  15       22.54       23.93      1.91 o
  -2   4  15      304.04      307.23      4.60 o
  -1   4  15       28.63       27.50      1.57 o
   0   4  15      368.48      361.64      7.78 o
   1   4  15       28.85       28.34      1.59 o
   2   4  15      303.95      289.71      6.55 o
   3   4  15       22.78       22.24      1.73 o
   4   4  15       21.60       16.35      1.86 o
  -4   5  15      211.31      209.87      4.64 o
  -3   5  15       26.64       22.16      1.91 o
  -2   5  15      460.76      478.21      5.84 o
  -1   5  15        9.08        7.60      1.61 o
   0   5  15       25.91       21.45      1.63 o
   1   5  15        9.13        7.91      1.55 o
   2   5  15      460.88      467.78      9.28 o
   3   5  15       26.53       26.43      2.02 o
   4   5  15      210.88      209.68      3.62 o
   5   5  15        1.02       -0.98      2.43 o
  -5   6  15       27.11       25.95      2.39 o
  -4   6  15      116.69      121.40      2.99 o
  -3   6  15      274.82      263.01      4.86 o
  -2   6  15       37.14       43.35      2.02 o
  -1   6  15       21.98       19.19      1.85 o
   0   6  15        0.23       -1.42      1.66 o
   1   6  15       22.17       19.91      1.79 o
   2   6  15       37.19       44.68      2.44 o
   3   6  15      274.59      272.59      3.84 o
   4   6  15      116.80      118.77      2.85 o
   5   6  15       27.08       22.23      2.52 o
   6   6  15       67.68       71.11      2.68 o
  -6   7  15        5.06        3.28      2.54 o
  -5   7  15       20.31       19.33      2.25 o
  -4   7  15       88.10       83.96      2.62 o
  -3   7  15      159.35      176.91      3.76 o
  -2   7  15      152.16      144.83      3.23 o
  -1   7  15       34.15       37.64      2.00 o
   0   7  15      181.07      183.78      3.77 o
   1   7  15       34.26       38.08      2.11 o
   2   7  15      152.20      139.85      2.80 o
   3   7  15      159.42      170.54      3.51 o
   4   7  15       88.06       83.25      2.93 o
   5   7  15       20.37       20.61      2.51 o
   6   7  15        5.07        2.43      2.44 o
   7   7  15        1.21       -0.24      2.69 o
  -7   8  15        9.84       10.00      2.86 o
  -6   8  15       18.11       18.92      2.62 o
  -5   8  15        0.73        1.82      2.45 o
  -4   8  15       33.81       36.16      2.42 o
  -3   8  15      102.47      106.81      3.09 o
  -2   8  15        7.53       13.46      2.30 o
  -1   8  15       28.39       28.70      2.34 o
   0   8  15        2.84        2.53      1.94 o
   1   8  15       28.40       28.56      2.19 o
   2   8  15        7.56       13.98      2.64 o
   3   8  15      102.67       96.76      3.12 o
   4   8  15       33.76       38.01      3.11 o
   5   8  15        0.73        0.53      2.54 o
   6   8  15       18.12       16.61      2.65 o
   7   8  15        9.89       10.31      3.01 o
  -5   9  15        0.21        2.52      2.62 o
  -4   9  15        3.37        2.89      2.85 o
  -3   9  15        0.19        0.72      2.70 o
  -2   9  15        7.60       11.80      2.53 o
  -1   9  15      150.29      169.05      4.06 o
   0   9  15       76.48       75.48      2.68 o
   1   9  15      150.29      162.11      3.54 o
   2   9  15        7.60        6.20      2.53 o
   3   9  15        0.19        0.06      2.54 o
   4   9  15        3.37        1.39      2.55 o
   5   9  15        0.21       -0.79      3.16 o
  -3  10  15        5.49        5.41      3.17 o
  -2  10  15        1.05        1.75      2.70 o
  -1  10  15       10.54       15.21      2.75 o
   0  10  15       37.45       36.41      3.43 o
   1  10  15       10.54       13.12      2.75 o
   2  10  15        1.04        0.75      3.03 o
   3  10  15        5.47        6.40      2.58 o
   0   0  16      381.61      329.54     10.12 o
   0   1  16      385.71      387.93      7.93 o
   1   1  16       14.05       20.07      1.37 o
  -1   2  16      191.82      192.91      4.15 o
   0   2  16      211.48      203.37      3.36 o
   1   2  16      191.76      188.82      4.15 o
   2   2  16      112.35      107.99      2.16 o
  -2   3  16      204.25      190.47      4.17 o
  -1   3  16      428.29      434.73      5.83 o
   0   3  16      175.69      150.91      3.34 o
   1   3  16      428.11      433.69      5.40 o
   2   3  16      204.58      193.31      4.72 o
   3   3  16       84.89       71.85      1.91 o
  -3   4  16      178.52      177.59      3.71 o
  -2   4  16       88.24       88.47      2.32 o
  -1   4  16      160.83      149.76      3.50 o
   0   4  16       10.85        9.78      1.74 o
   1   4  16      160.71      152.89      2.58 o
   2   4  16       87.94       85.13      2.37 o
   3   4  16      178.18      168.29      3.12 o
   4   4  16        0.80       -1.49      1.77 o
  -4   5  16      301.77      311.38      6.26 o
  -3   5  16       46.82       45.77      2.10 o
  -2   5  16      204.64      204.55      4.12 o
  -1   5  16      100.50       84.72      2.28 o
   0   5  16        0.01       -1.30      1.74 o
   1   5  16      100.69       83.54      2.17 o
   2   5  16      204.71      207.06      3.87 o
   3   5  16       46.86       46.78      2.30 o
   4   5  16      301.75      295.44      7.30 o
   5   5  16       40.88       40.39      2.68 o
  -5   6  16        7.54        4.95      2.42 o
  -4   6  16        1.36        2.62      2.23 o
  -3   6  16      155.43      162.60      2.98 o
  -2   6  16        5.07        3.13      1.90 o
  -1   6  16       23.63       18.19      2.05 o
   0   6  16       26.40       18.77      1.82 o
   1   6  16       23.45       18.43      2.22 o
   2   6  16        5.10        1.76      2.17 o
   3   6  16      155.51      163.22      3.56 o
   4   6  16        1.40        1.21      2.36 o
   5   6  16        7.55        5.95      2.39 o
   6   6  16        2.90        2.08      2.34 o
  -6   7  16        1.49       -2.12      2.39 o
  -5   7  16        2.18        1.56      2.31 o
  -4   7  16       19.95       17.70      2.27 o
  -3   7  16       55.16       49.16      2.58 o
  -2   7  16      107.76      106.17      2.92 o
  -1   7  16       89.34       78.21      2.44 o
   0   7  16        2.90        5.67      2.02 o
   1   7  16       89.31       79.77      2.51 o
   2   7  16      107.83      107.21      2.85 o
   3   7  16       55.27       50.58      2.78 o
   4   7  16       19.99       17.78      2.50 o
   5   7  16        2.21        0.25      2.64 o
   6   7  16        1.50       -2.08      2.43 o
   7   7  16       12.63       13.68      2.76 o
  -6   8  16        7.07        5.69      2.66 o
  -5   8  16       21.68       19.83      2.55 o
  -4   8  16       24.85       28.99      2.44 o
  -3   8  16       16.74       17.74      2.56 o
  -2   8  16       53.17       54.56      3.05 o
  -1   8  16       41.62       43.61      2.64 o
   0   8  16        1.44        0.54      2.18 o
   1   8  16       41.69       43.23      2.45 o
   2   8  16       53.22       52.17      2.93 o
   3   8  16       16.83       15.18      2.62 o
   4   8  16       24.96       27.22      2.95 o
   5   8  16       21.70       19.23      2.74 o
   6   8  16        7.06        4.10      2.93 o
  -5   9  16        5.31        5.77      2.59 o
  -4   9  16       12.89       10.04      2.89 o
  -3   9  16       47.44       54.11      3.24 o
  -2   9  16       27.80       25.67      2.87 o
  -1   9  16        2.81        3.04      2.55 o
   0   9  16       45.49       40.98      2.61 o
   1   9  16        2.81        4.29      2.95 o
   2   9  16       27.83       24.77      2.84 o
   3   9  16       47.39       47.09      2.90 o
   4   9  16       12.90       10.76      2.63 o
   5   9  16        5.40        2.16      3.25 o
  -2  10  16       23.51       28.33      3.09 o
  -1  10  16       66.76       65.96      3.34 o
   0  10  16        3.61        4.72      3.12 o
   1  10  16       66.85       68.06      3.55 o
   2  10  16       23.54       23.41      3.21 o
   0   1  17      191.11      217.17      5.39 o
   1   1  17      419.88      437.98      8.42 o
  -1   2  17      300.53      284.07      8.47 o
   0   2  17      325.85      328.34      4.77 o
   1   2  17      300.70      298.28      6.20 o
   2   2  17       10.92        7.50      1.66 o
  -2   3  17      122.02      126.24      2.78 o
  -1   3  17      284.05      270.35      3.56 o
   0   3  17       94.18       86.74      2.45 o
   1   3  17      283.82      270.50      3.67 o
   2   3  17      122.13      126.00      2.59 o
   3   3  17        2.68        0.57      1.54 o
  -3   4  17       49.45       49.60      2.11 o
  -2   4  17       89.69       84.65      2.32 o
  -1   4  17      286.66      275.51      5.00 o
   0   4  17      189.84      205.35      3.36 o
   1   4  17      286.87      288.53      5.47 o
   2   4  17       89.37       80.96      2.81 o
   3   4  17       49.28       49.35      1.89 o
   4   4  17       26.83       29.97      1.98 o
  -4   5  17       65.25       66.00      2.70 o
  -3   5  17       86.90       78.24      2.42 o
  -2   5  17      222.03      209.82      3.73 o
  -1   5  17       44.59       48.50      2.13 o
   0   5  17      440.83      418.41      8.03 o
   1   5  17       44.64       48.53      2.28 o
   2   5  17      221.92      208.20      4.34 o
   3   5  17       86.96       79.91      2.54 o
   4   5  17       65.10       64.12      2.66 o
   5   5  17       35.69       31.72      2.60 o
  -5   6  17       38.00       29.65      2.57 o
  -4   6  17      107.35       91.16      2.70 o
  -3   6  17       80.51       78.69      2.76 o
  -2   6  17        5.92        6.30      1.99 o
  -1   6  17       58.79       54.18      2.66 o
   0   6  17      115.33      116.70      2.76 o
   1   6  17       58.72       54.21      2.67 o
   2   6  17        5.94        3.44      2.14 o
   3   6  17       80.37       76.67      2.84 o
   4   6  17      107.42       98.47      3.25 o
   5   6  17       38.03       34.44      2.77 o
   6   6  17        5.35        7.85      2.40 o
  -6   7  17        2.47        1.53      2.30 o
  -5   7  17       11.09       10.24      2.33 o
  -4   7  17        4.08        6.08      2.23 o
  -3   7  17       32.40       28.54      2.46 o
  -2   7  17       38.46       36.85      2.68 o
  -1   7  17       79.21       76.37      2.66 o
   0   7  17       12.77        9.24      2.45 o
   1   7  17       79.48       75.50      2.87 o
   2   7  17       38.43       39.14      2.66 o
   3   7  17       32.28       22.82      2.54 o
   4   7  17        4.08        7.25      2.52 o
   5   7  17       11.05       11.33      2.73 o
   6   7  17        2.46        0.77      2.64 o
   7   7  17        0.07       -0.76      2.87 o
  -6   8  17        5.39        5.81      2.63 o
  -5   8  17        9.22       10.09      2.45 o
  -4   8  17       11.67       17.54      2.57 o
  -3   8  17        7.71       10.78      2.54 o
  -2   8  17       27.32       27.03      2.88 o
  -1   8  17       18.25       19.49      2.69 o
   0   8  17       32.15       41.37      2.86 o
   1   8  17       18.18       20.74      2.66 o
   2   8  17       27.38       24.47      2.71 o
   3   8  17        7.71       11.08      2.64 o
   4   8  17       11.71       15.94      2.68 o
   5   8  17        9.25        7.68      2.74 o
   6   8  17        5.38        6.59      3.05 o
  -4   9  17        3.22        5.82      3.29 o
  -3   9  17       18.34       24.29      3.09 o
  -2   9  17       29.10       37.47      3.05 o
  -1   9  17       14.14       15.93      2.86 o
   0   9  17       78.29       82.37      3.36 o
   1   9  17       14.13       15.84      3.06 o
   2   9  17       29.05       31.60      3.00 o
   3   9  17       18.36       21.19      2.87 o
   4   9  17        3.21        5.76      2.82 o
   0  10  17        7.37       12.52      3.96 o
   0   1  18     1155.10     1154.98     25.39 o
   1   1  18      319.70      284.49     10.02 o
  -1   2  18       72.38       81.16      3.02 o
   0   2  18     1527.11     1552.07     19.60 o
   1   2  18       72.44       76.32      2.41 o
   2   2  18        0.03       -1.74      1.74 o
  -2   3  18        3.24        0.48      1.89 o
  -1   3  18      270.25      264.94      4.22 o
   0   3  18      257.85      271.52      3.29 o
   1   3  18      270.55      261.26      3.45 o
   2   3  18        3.31       -0.25      1.89 o
   3   3  18       47.80       42.69      1.96 o
  -3   4  18       55.61       51.29      2.07 o
  -2   4  18      141.32      129.11      2.56 o
  -1   4  18       12.11       11.70      2.18 o
   0   4  18       63.82       56.59      2.37 o
   1   4  18       12.16       12.79      2.09 o
   2   4  18      141.22      130.73      2.70 o
   3   4  18       55.56       49.26      2.24 o
   4   4  18        9.85        9.04      2.04 o
  -4   5  18        6.80        6.69      2.29 o
  -3   5  18       60.84       60.09      2.53 o
  -2   5  18       54.79       50.95      2.10 o
  -1   5  18       91.97       76.87      2.56 o
   0   5  18        0.53        1.95      2.11 o
   1   5  18       92.16       74.09      2.47 o
   2   5  18       54.81       53.51      2.57 o
   3   5  18       60.76       62.61      2.65 o
   4   5  18        6.80        5.95      2.26 o
   5   5  18        2.83        4.19      2.53 o
  -5   6  18        2.40        5.15      2.45 o
  -4   6  18        9.08        9.66      2.21 o
  -3   6  18       44.37       47.75      2.63 o
  -2   6  18       27.04       24.59      2.29 o
  -1   6  18       24.18       20.16      2.26 o
   0   6  18       87.02       82.84      2.62 o
   1   6  18       24.16       21.01      2.51 o
   2   6  18       27.10       25.48      2.52 o
   3   6  18       44.46       48.90      2.95 o
   4   6  18        9.09       11.04      2.44 o
   5   6  18        2.38        4.64      2.67 o
   6   6  18       53.24       54.46      3.09 o
  -6   7  18       29.38       24.76      2.57 o
  -5   7  18       11.02        9.58      2.34 o
  -4   7  18       20.17       19.69      2.35 o
  -3   7  18        7.60        7.41      2.57 o
  -2   7  18        2.42        2.15      2.46 o
  -1   7  18        4.67        6.38      2.72 o
   0   7  18        0.93       -0.07      2.39 o
   1   7  18        4.71        4.88      2.46 o
   2   7  18        2.43        4.58      2.67 o
   3   7  18        7.60        6.65      2.67 o
   4   7  18       20.22       19.80      2.65 o
   5   7  18       11.01       11.83      2.76 o
   6   7  18       29.38       26.69      2.81 o
  -5   8  18        1.75        1.83      2.42 o
  -4   8  18       35.48       40.13      2.93 o
  -3   8  18       35.57       45.93      2.85 o
  -2   8  18        1.13        1.68      2.69 o
  -1   8  18       21.75       28.46      3.13 o
   0   8  18       60.74       71.97      3.14 o
   1   8  18       21.67       27.91      2.96 o
   2   8  18        1.13        1.32      2.85 o
   3   8  18       35.50       42.33      3.18 o
   4   8  18       35.41       37.36      2.94 o
   5   8  18        1.73        2.46      2.88 o
  -3   9  18        6.60       13.38      3.08 o
  -2   9  18        7.50       11.49      2.97 o
  -1   9  18       54.30       59.03      3.49 o
   0   9  18       15.45       17.62      3.40 o
   1   9  18       54.42       58.94      3.86 o
   2   9  18        7.53        9.46      3.08 o
   3   9  18        6.60        9.47      3.09 o
   0   1  19       97.47      111.71      4.82 o
   1   1  19       65.13       76.23      3.26 o
  -1   2  19       49.46       65.66      2.57 o
   0   2  19        0.08        9.94      2.26 o
   1   2  19       49.55       66.42      2.93 o
   2   2  19        3.85        5.38      2.21 o
  -2   3  19       77.90       69.76      2.45 o
  -1   3  19       43.42       41.14      2.20 o
   0   3  19        1.50        2.53      2.13 o
   1   3  19       43.20       41.04      2.31 o
   2   3  19       77.69       68.71      2.36 o
   3   3  19      176.70      165.01      3.10 o
  -3   4  19       26.46       22.92      2.16 o
  -2   4  19       67.53       66.14      2.29 o
  -1   4  19       44.80       40.88      2.35 o
   0   4  19        0.28       -0.30      2.10 o
   1   4  19       44.67       40.38      2.38 o
   2   4  19       67.43       62.49      2.42 o
   3   4  19       26.52       23.18      2.35 o
   4   4  19       42.83       40.72      2.90 o
  -4   5  19       36.29       32.45      2.70 o
  -3   5  19       10.56        8.70      2.09 o
  -2   5  19       65.69       67.42      2.44 o
  -1   5  19       18.73       14.12      2.18 o
   0   5  19       29.41       30.74      2.28 o
   1   5  19       18.67       13.52      2.13 o
   2   5  19       65.72       68.47      2.71 o
   3   5  19       10.61        9.22      2.31 o
   4   5  19       36.23       32.31      3.02 o
   5   5  19       85.81       89.34      3.52 o
  -5   6  19        3.60        3.52      2.67 o
  -4   6  19       19.42       11.60      2.36 o
  -3   6  19       54.68       51.79      2.75 o
  -2   6  19       24.31       30.19      2.87 o
  -1   6  19       21.89       22.94      2.26 o
   0   6  19       10.53       12.62      2.47 o
   1   6  19       21.91       20.54      2.53 o
   2   6  19       24.28       28.29      2.58 o
   3   6  19       54.73       59.64      3.19 o
   4   6  19       19.52       13.08      2.66 o
   5   6  19        3.59        3.60      2.98 o
   6   6  19        2.79        4.94      2.81 o
  -5   7  19        0.67        1.69      2.37 o
  -4   7  19       23.01       28.91      2.59 o
  -3   7  19       25.78       30.18      2.87 o
  -2   7  19       12.79       12.46      2.78 o
  -1   7  19       23.14       16.91      2.85 o
   0   7  19        0.03       -1.11      2.48 o
   1   7  19       23.14       15.71      2.65 o
   2   7  19       12.80       13.19      2.81 o
   3   7  19       25.88       28.90      2.98 o
   4   7  19       22.82       25.95      3.06 o
   5   7  19        0.67        1.78      3.14 o
  -4   8  19        0.34        1.03      2.67 o
  -3   8  19        8.10       10.14      2.97 o
  -2   8  19        6.38        7.27      3.08 o
  -1   8  19       12.98       14.96      3.05 o
   0   8  19        2.37        1.39      2.71 o
   1   8  19       13.03       16.60      2.98 o
   2   8  19        6.37        6.84      2.91 o
   3   8  19        8.14        7.07      2.97 o
   4   8  19        0.35        3.29      2.91 o
  -1   9  19       12.67       15.73      3.18 o
   0   9  19        1.32        0.30      3.67 o
   1   9  19       12.63       15.92      3.47 o
   0   0  20      184.55      142.96     70.35 o
   0   1  20      295.02      282.18      7.34 o
   1   1  20      244.23      256.78      7.51 o
  -1   2  20      722.76      744.12     15.54 o
   0   2  20       60.04       68.23      2.61 o
   1   2  20      722.60      742.62     11.61 o
   2   2  20        0.42        3.88      2.22 o
  -2   3  20      106.58      107.76      3.04 o
  -1   3  20       79.63       75.99      2.46 o
   0   3  20      112.51      108.20      2.82 o
   1   3  20       79.66       78.10      2.58 o
   2   3  20      106.27      103.76      2.89 o
   3   3  20       19.22       22.61      2.33 o
  -3   4  20       57.67       57.36      2.57 o
  -2   4  20       40.27       41.49      2.26 o
  -1   4  20       44.77       46.79      2.43 o
   0   4  20       12.91       10.28      2.20 o
   1   4  20       44.70       39.98      2.41 o
   2   4  20       40.43       41.84      2.38 o
   3   4  20       57.66       53.51      2.85 o
   4   4  20        0.71        1.43      2.43 o
  -4   5  20       10.01        8.76      2.90 o
  -3   5  20        0.93        2.27      2.47 o
  -2   5  20        2.87        5.92      2.10 o
  -1   5  20        4.48        7.29      2.24 o
   0   5  20       15.59        8.66      2.19 o
   1   5  20        4.51        4.75      2.20 o
   2   5  20        2.93        6.00      2.44 o
   3   5  20        0.96        3.05      2.59 o
   4   5  20        9.98        7.79      2.91 o
   5   5  20        5.67        4.98      2.93 o
  -5   6  20       11.33        8.35      3.05 o
  -4   6  20       15.61       13.23      2.71 o
  -3   6  20       33.22       33.22      2.81 o
  -2   6  20        8.46        4.55      2.69 o
  -1   6  20       69.30       78.81      2.74 o
   0   6  20        1.25        0.72      2.40 o
   1   6  20       69.37       82.67      3.04 o
   2   6  20        8.43        7.22      2.49 o
   3   6  20       33.22       32.98      2.98 o
   4   6  20       15.56       12.54      3.06 o
   5   6  20       11.35       11.05      3.21 o
   6   6  20        4.71        3.80      3.23 o
  -4   7  20        6.96        6.35      2.71 o
  -3   7  20       42.16       39.20      3.17 o
  -2   7  20        8.07        9.80      2.96 o
  -1   7  20       23.83       26.27      3.36 o
   0   7  20       35.48       40.79      2.80 o
   1   7  20       23.90       24.61      2.72 o
   2   7  20        8.10        5.73      2.92 o
   3   7  20       42.31       40.12      3.15 o
   4   7  20        6.96        9.23      2.93 o
  -3   8  20       15.09       15.33      3.17 o
  -2   8  20       27.23       28.11      3.24 o
  -1   8  20       14.12       13.40      3.07 o
   0   8  20        0.05       -0.62      2.69 o
   1   8  20       14.15       12.90      3.07 o
   2   8  20       27.25       21.68      3.01 o
   3   8  20       15.05       12.65      3.07 o
   0   1  21       45.47       48.68      2.85 o
   1   1  21       13.19       16.33      3.18 o
  -1   2  21       11.00       17.84      2.33 o
   0   2  21      271.94      294.20      4.16 o
   1   2  21       11.01       18.60      2.48 o
   2   2  21        0.00       -0.65      2.27 o
  -2   3  21      172.03      174.20      4.53 o
  -1   3  21      170.00      169.75      3.93 o
   0   3  21       16.13       22.43      2.31 o
   1   3  21      170.29      167.18      3.48 o
   2   3  21      171.72      169.16      4.85 o
   3   3  21        0.81        1.51      2.30 o
  -3   4  21       30.07       22.99      2.59 o
  -2   4  21        6.08       10.56      2.32 o
  -1   4  21       96.17       95.74      2.78 o
   0   4  21       92.81       82.76      2.74 o
   1   4  21       96.25       88.84      2.98 o
   2   4  21        6.08       10.31      2.41 o
   3   4  21       30.09       28.40      2.81 o
   4   4  21       27.24       34.58      3.07 o
  -4   5  21        4.12        3.26      2.96 o
  -3   5  21        4.88        4.78      2.78 o
  -2   5  21       99.46       93.46      3.23 o
  -1   5  21       42.69       44.32      2.53 o
   0   5  21        3.23        3.92      2.35 o
   1   5  21       42.69       43.65      2.77 o
   2   5  21       99.48       97.06      3.71 o
   3   5  21        4.87        2.95      2.58 o
   4   5  21        4.14        1.42      2.97 o
   5   5  21        7.28        7.39      3.11 o
  -5   6  21       17.48       24.01      3.07 o
  -4   6  21       12.99       13.72      2.98 o
  -3   6  21       33.14       33.26      2.89 o
  -2   6  21       14.96       13.14      2.87 o
  -1   6  21        4.11        4.57      2.36 o
   0   6  21       62.24       70.56      3.03 o
   1   6  21        4.06        6.77      2.80 o
   2   6  21       14.94       13.10      2.69 o
   3   6  21       33.29       36.91      3.38 o
   4   6  21       13.04       16.23      3.13 o
   5   6  21       17.42       21.34      3.32 o
  -3   7  21        0.30       -0.80      2.95 o
  -2   7  21        3.36        2.12      3.26 o
  -1   7  21        9.31        7.65      3.18 o
   0   7  21       10.50       11.13      2.72 o
   1   7  21        9.25        7.51      2.68 o
   2   7  21        3.37        2.63      2.89 o
   3   7  21        0.30        0.80      2.84 o
   0   1  22        0.82       -1.21      2.40 o
   1   1  22        7.31        5.76      2.57 o
  -1   2  22       18.83       17.47      2.31 o
   0   2  22       75.08       72.21      3.04 o
   1   2  22       18.75       15.39      2.41 o
   2   2  22        3.73        0.29      2.33 o
  -2   3  22      174.15      163.41      3.26 o
  -1   3  22       11.91       16.39      2.51 o
   0   3  22       82.92       88.28      2.96 o
   1   3  22       11.89       13.62      2.49 o
   2   3  22      174.18      168.59      4.85 o
   3   3  22        0.05        2.18      2.40 o
  -3   4  22       37.85       40.72      2.85 o
  -2   4  22        9.89       12.22      2.48 o
  -1   4  22      177.36      187.59      3.91 o
   0   4  22       48.30       53.99      2.64 o
   1   4  22      177.29      178.76      4.04 o
   2   4  22        9.95       13.97      2.55 o
   3   4  22       37.87       38.94      2.91 o
   4   4  22       20.62       20.25      3.15 o
  -4   5  22       50.30       49.70      3.40 o
  -3   5  22       12.21       13.50      2.93 o
  -2   5  22       13.43       13.70      2.80 o
  -1   5  22       42.64       43.45      2.62 o
   0   5  22        5.04        2.53      2.36 o
   1   5  22       42.74       46.32      2.87 o
   2   5  22       13.56       15.75      2.86 o
   3   5  22       12.22       11.48      3.14 o
   4   5  22       50.29       47.72      3.44 o
   5   5  22        4.39        7.63      3.15 o
  -4   6  22        5.50        2.57      3.13 o
  -3   6  22       10.41       10.95      3.35 o
  -2   6  22        9.49        8.03      2.82 o
  -1   6  22       33.81       33.35      2.53 o
   0   6  22        1.27        4.09      2.58 o
   1   6  22       33.78       35.28      2.87 o
   2   6  22        9.49        5.96      3.13 o
   3   6  22       10.40        8.55      3.24 o
   4   6  22        5.49        3.11      3.15 o
  -1   7  22       17.04       17.64      3.35 o
   0   7  22       11.68       13.46      3.01 o
   1   7  22       17.06       13.63      2.85 o
   0   1  23        9.40        5.54      2.49 o
   1   1  23        0.11       -0.98      2.59 o
  -1   2  23        3.59        4.97      2.56 o
   0   2  23       11.41       10.28      2.55 o
   1   2  23        3.59        3.52      2.56 o
   2   2  23       26.00       25.97      2.40 o
  -2   3  23       31.48       37.11      2.58 o
  -1   3  23        1.60        3.04      2.64 o
   0   3  23      168.12      175.33      4.64 o
   1   3  23        1.66        2.76      2.40 o
   2   3  23       31.59       39.14      2.58 o
   3   3  23        3.80        4.23      2.41 o
  -3   4  23        0.89        2.19      2.61 o
  -2   4  23       49.46       46.71      2.86 o
  -1   4  23       63.14       71.37      2.97 o
   0   4  23       49.25       54.71      3.12 o
   1   4  23       63.17       71.80      3.05 o
   2   4  23       49.65       47.77      3.09 o
   3   4  23        0.88        1.51      2.66 o
   4   4  23        7.90       10.59      3.09 o
  -4   5  23       34.51       38.44      3.41 o
  -3   5  23       32.00       32.91      3.15 o
  -2   5  23       16.20       17.55      2.96 o
  -1   5  23       26.12       24.37      2.61 o
   0   5  23        5.17        7.08      2.43 o
   1   5  23       26.04       21.21      2.94 o
   2   5  23       16.21       16.20      2.86 o
   3   5  23       32.05       35.74      3.41 o
   4   5  23       34.49       36.58      3.47 o
  -2   6  23        4.53        5.56      3.13 o
  -1   6  23        5.31        7.48      3.06 o
   0   6  23       99.65       98.77      3.32 o
   1   6  23        5.30        8.54      2.96 o
   2   6  23        4.54        4.33      3.22 o
   0   0  24       34.98       43.80      5.97 o
   0   1  24        0.79       -2.68      2.68 o
   1   1  24       13.32       13.73      2.66 o
  -1   2  24        1.64        2.36      2.66 o
   0   2  24        0.24        0.81      2.52 o
   1   2  24        1.64       -0.55      2.78 o
   2   2  24       11.65       13.94      2.79 o
  -2   3  24        7.84       14.21      2.67 o
  -1   3  24        2.33        4.24      2.71 o
   0   3  24        8.11        8.46      2.80 o
   1   3  24        2.30        3.18      2.64 o
   2   3  24        7.87       10.74      2.50 o
   3   3  24       17.43       20.77      2.77 o
  -3   4  24       35.47       39.31      2.99 o
  -2   4  24       60.68       68.35      3.18 o
  -1   4  24       14.30       14.54      2.85 o
   0   4  24        0.11        3.26      2.68 o
   1   4  24       14.35       14.03      2.59 o
   2   4  24       60.73       62.87      3.26 o
   3   4  24       35.37       43.71      3.18 o
  -2   5  24       11.18       15.49      3.25 o
  -1   5  24       30.67       32.77      2.78 o
   0   5  24       10.09       11.02      3.14 o
   1   5  24       30.65       27.80      3.06 o
   2   5  24       11.12       11.27      2.94 o
   0   1  25        0.00       -2.20      2.59 o
   1   1  25        0.01       -1.63      2.71 o
  -1   2  25        3.57        4.92      2.76 o
   0   2  25       26.30       22.36      2.86 o
   1   2  25        3.56        3.44      2.75 o
   2   2  25       34.46       39.74      3.11 o
  -2   3  25        5.14        6.87      2.84 o
  -1   3  25       29.69       33.28      3.09 o
   0   3  25       16.70       16.25      2.93 o
   1   3  25       29.72       36.36      3.03 o
   2   3  25        5.15        4.40      2.83 o
   3   3  25        2.42        3.01      2.92 o
  -1   4  25        6.63        3.82      2.83 o
   0   4  25        0.34        0.93      2.75 o
   1   4  25        6.64        6.11      2.78 o
   0   1  26        5.12        6.27      2.75 o
   1   1  26        3.02        4.30      2.95 o
  -1   2  26       22.92       31.64      3.26 o
   0   2  26        1.23        0.19      2.89 o
   1   2  26       22.86       25.00      2.95 o
 
